# Supplementary material for: Bromido(1,4,7,10,13-penta­aza­cyclo­hexa­deca­ne)cobalt(III) dibromide dihydrate
Source: Acta Crystallogr Sect E Struct Rep Online. 2013 Mar 2;69(Pt 4):m179–80. doi: 10.1107/S1600536813004947 (PMC3629467; doi:10.1107/S1600536813004947)
Supplement: Supplementary file 1 [file e-69-0m179-sup1.cif]

##############################################################################
#                                                                            #
# This CIF contains the data in a paper accepted for publication in          #
# Acta Crystallographica Section E. It conforms to the requirements of       #
# Notes for Authors for Acta Crystallographica Section E, and has been       #
# peer reviewed under the auspices of the IUCr Commission on Journals.       #
#                                                                            #
# Full details of the Crystallographic Information File format               #
# are given in the paper "The Crystallographic Information File (CIF):       #
# a New Standard Archive File for Crystallography" by S. R. Hall, F. H.      #
# Allen and I. D. Brown [Acta Cryst. (1991), A47, 655-685].                  #
#                                                                            #
# The current version of the core CIF dictionary is obtainable from          #
# ftp://ftp.iucr.org/pub/cif_core.dic.                                       #
#                                                                            #
# Software is freely available for graphical display of the structure(s)     #
# in this CIF. For information consult the CIF software page                 #
# http://www.iucr.org/resources/cif/software.                                #
#                                                                            #
# This file may be used for bona fide research purposes within the           #
# scientific community so long as proper attribution is given to the journal # 
# article from which it was obtained.                                        #
#                                                                            #
##############################################################################
data_I
_audit_creation_method     'WinGX routine CIF_UPDATE'
_audit_conform_dict_name     cif_core.dic
_audit_conform_dict_version     2.4
_chemical_name_systematic
;
Bromido(1,4,7,10,13-pentaazacyclohexadecane)cobalt(III) dibromide dihydrate
;
_chemical_formula_moiety     'C11 H27 Br Co N5 2+, 2(Br -), 2(H2 O) '
_chemical_formula_sum     'C11 H31 Br3 Co N5 O2'
_chemical_formula_iupac     '[Co Br (C11 H27 N5)] Br2, 2H2 O'
_chemical_formula_weight     564.07
_symmetry_cell_setting     orthorhombic
_symmetry_space_group_name_H-M     'P n m a'
_symmetry_space_group_name_Hall     '-P 2ac 2n'
loop_
    _symmetry_equiv_pos_as_xyz
    'x, y, z'
    '-x+1/2, -y, z+1/2'
    'x+1/2, -y+1/2, -z+1/2'
    '-x, y+1/2, -z'
    '-x, -y, -z'
    'x-1/2, y, -z-1/2'
    '-x-1/2, y-1/2, z-1/2'
    'x, -y-1/2, z'
_cell_length_a     13.139(3)
_cell_length_b     9.6674(18)
_cell_length_c     15.393(3)
_cell_angle_alpha     90
_cell_angle_beta     90
_cell_angle_gamma     90
_cell_volume     1955.2(7)
_cell_formula_units_Z     4
_cell_measurement_reflns_used     4654
_cell_measurement_theta_min     3.07
_cell_measurement_theta_max     27.51
_cell_measurement_temperature     296(2)
_exptl_crystal_description     prism
_exptl_crystal_colour     'dark violet'
_exptl_crystal_size_max     0.397
_exptl_crystal_size_mid     0.219
_exptl_crystal_size_min     0.144
_exptl_crystal_density_diffrn     1.916
_exptl_crystal_density_method     'not measured'
_exptl_crystal_F_000     1120
_exptl_absorpt_coefficient_mu     7.021
_exptl_absorpt_correction_type     numerical
_exptl_absorpt_process_details     '(NUMABS; Rigaku, 1999)'
_exptl_absorpt_correction_T_min     0.1886
_exptl_absorpt_correction_T_max     0.5009
_exptl_special_details
;
;
_diffrn_ambient_temperature     296(2)
_diffrn_radiation_type     MoK\a
_diffrn_radiation_wavelength     0.71073
_diffrn_radiation_monochromator     graphite
_diffrn_measurement_device
;
Rigaku Saturn724+
;
_diffrn_measurement_method     dtprofit.ref
_diffrn_detector_area_resol_mean     28.5714
_diffrn_reflns_number     28744
_diffrn_reflns_av_R_equivalents     0.0749
_diffrn_reflns_theta_min     3.07
_diffrn_reflns_theta_max     27.49
_diffrn_reflns_theta_full     27.49
_diffrn_measured_fraction_theta_max     0.997
_diffrn_measured_fraction_theta_full     0.997
_diffrn_reflns_limit_h_min     -17
_diffrn_reflns_limit_h_max     17
_diffrn_reflns_limit_k_min     -12
_diffrn_reflns_limit_k_max     12
_diffrn_reflns_limit_l_min     -19
_diffrn_reflns_limit_l_max     19
_diffrn_reflns_reduction_process     'Lp corrections applied'
_refine_special_details
;
Refinement of <i>F</i>^2^ against ALL reflections. The weighted <i>R</i>-factor
<i>wR</i> and goodness of fit <i>S</i> are based on <i>F</i>^2^, conventional
<i>R</i>-factors <i>R</i> are based on <i>F</i>, with <i>F</i> set to zero for
negative <i>F</i>^2^. The threshold expression of <i>F</i>^2^ >
\s(<i>F</i>^2^) is used only for calculating <i>R</i>-factors(gt) <i>etc</i>.
and is not relevant to the choice of reflections for refinement.
<i>R</i>-factors based on <i>F</i>^2^ are statistically about twice as large
as those based on <i>F</i>, and <i>R</i>- factors based on ALL data will be
even larger.
;
_reflns_number_total     2370
_reflns_number_gt     1964
_reflns_threshold_expression     I>2sigma(I)
_refine_ls_structure_factor_coef     Fsqd
_refine_ls_matrix_type     full
_refine_ls_R_factor_all     0.0431
_refine_ls_R_factor_gt     0.0309
_refine_ls_wR_factor_gt     0.0708
_refine_ls_wR_factor_ref     0.076
_refine_ls_goodness_of_fit_ref     1.017
_refine_ls_restrained_S_all     1.018
_refine_ls_number_reflns     2370
_refine_ls_number_parameters     109
_refine_ls_number_restraints     4
_refine_ls_hydrogen_treatment     constr
_refine_ls_weighting_scheme     calc
_refine_ls_weighting_details
         'calc w=1/[\s^2^(Fo^2^)+(0.0392P)^2^+0.0000P] where P=(Fo^2^+2Fc^2^)/3'
_atom_sites_solution_hydrogens     geom
_atom_sites_solution_primary     direct
_atom_sites_solution_secondary     difmap
_refine_ls_shift/su_max     0.001
_refine_ls_shift/su_mean     0
_refine_diff_density_max     0.888
_refine_diff_density_min     -0.878
_refine_ls_extinction_method     none
loop_
    _atom_type_symbol
    _atom_type_description
    _atom_type_scat_dispersion_real
    _atom_type_scat_dispersion_imag
    _atom_type_scat_source
    C C 0.0033 0.0016 'International Tables Vol C Tables 4.2.6.8 and 6.1.1.4'
    H H 0 0 'International Tables Vol C Tables 4.2.6.8 and 6.1.1.4'
    N N 0.0061 0.0033 'International Tables Vol C Tables 4.2.6.8 and 6.1.1.4'
    O O 0.0106 0.006 'International Tables Vol C Tables 4.2.6.8 and 6.1.1.4'
    Co Co 0.3494 0.9721 'International Tables Vol C Tables 4.2.6.8 and 6.1.1.4'
    Br Br -0.2901 2.4595 'International Tables Vol C Tables 4.2.6.8 and 6.1.1.4'
_computing_data_collection     'CrystalClear (Rigaku, 2008)'
_computing_cell_refinement     'CrystalClear (Rigaku, 2008)'
_computing_data_reduction     'CrystalClear (Rigaku, 2008)'
_computing_structure_solution     'SIR92 (Altomare et al., 1993)'
_computing_structure_refinement     'SHELXL97 (Sheldrick, 2008)'
_computing_molecular_graphics     'ORTEP-3 for Windows (Farrugia, 2012)'
_computing_publication_material     'WinGX (Farrugia, 2012)'
loop_
    _atom_site_type_symbol
    _atom_site_label
    _atom_site_fract_x
    _atom_site_fract_y
    _atom_site_fract_z
    _atom_site_U_iso_or_equiv
    _atom_site_adp_type
    _atom_site_calc_flag
    _atom_site_refinement_flags
    _atom_site_occupancy
    _atom_site_symmetry_multiplicity
    _atom_site_disorder_assembly
    _atom_site_disorder_group
    Br Br1 0.97038(3) 0.25 0.51348(3) 0.04287(14) Uani d S 1 2 . .
    Br Br2 0.44795(3) 0.25 0.38291(3) 0.04299(14) Uani d S 1 2 . .
    Br Br3 0.89341(4) 0.25 0.77417(3) 0.04833(15) Uani d S 1 2 . .
    Co Co 0.78735(4) 0.25 0.50953(3) 0.02053(13) Uani d S 1 2 . .
    O OW 0.4692(2) 0.0362(3) 0.20106(17) 0.0743(9) Uani d D 1 1 . .
    H HW1 0.5085 -0.0263 0.2156 0.111 Uiso d RD 1 1 . .
    H HW2 0.4701 0.0986 0.2416 0.111 Uiso d RD 1 1 . .
    N N1 0.6374(2) 0.25 0.5240(2) 0.0227(7) Uani d S 1 2 . .
    H H1 0.6083 0.25 0.4703 0.027 Uiso calc SR 1 2 . .
    N N2 0.78844(16) 0.0990(2) 0.59473(15) 0.0272(5) Uani d . 1 1 . .
    H H2 0.8333 0.1219 0.6374 0.033 Uiso calc R 1 1 . .
    N N3 0.79176(17) 0.1035(2) 0.42054(15) 0.0298(5) Uani d . 1 1 . .
    H H3 0.8556 0.1076 0.3977 0.036 Uiso calc R 1 1 . .
    C C1 0.60554(19) 0.1226(3) 0.57002(19) 0.0309(6) Uani d . 1 1 . .
    H H1A 0.5957 0.0482 0.5286 0.037 Uiso calc R 1 1 . .
    H H1B 0.5416 0.1385 0.5998 0.037 Uiso calc R 1 1 . .
    C C2 0.6869(2) 0.0825(3) 0.63512(19) 0.0344(7) Uani d . 1 1 . .
    H H2A 0.6818 0.1408 0.6862 0.041 Uiso calc R 1 1 . .
    H H2B 0.6773 -0.0129 0.653 0.041 Uiso calc R 1 1 . .
    C C3 0.8268(2) -0.0279(3) 0.5511(2) 0.0395(7) Uani d . 1 1 . .
    H H3A 0.8063 -0.109 0.5838 0.047 Uiso calc R 1 1 . .
    H H3B 0.9006 -0.0258 0.5488 0.047 Uiso calc R 1 1 . .
    C C4 0.7838(2) -0.0351(3) 0.4602(2) 0.0396(7) Uani d . 1 1 . .
    H H4A 0.8217 -0.1018 0.4259 0.047 Uiso calc R 1 1 . .
    H H4B 0.7132 -0.0641 0.4621 0.047 Uiso calc R 1 1 . .
    C C5 0.7214(2) 0.1176(3) 0.34490(19) 0.0369(7) Uani d . 1 1 . .
    H H5A 0.6517 0.1154 0.3656 0.044 Uiso calc R 1 1 . .
    H H5B 0.7309 0.0392 0.3064 0.044 Uiso calc R 1 1 . .
    C C6 0.7384(4) 0.25 0.2943(3) 0.0452(12) Uani d S 1 2 . .
    H H6A 0.6932 0.25 0.2445 0.054 Uiso calc SR 1 2 . .
    H H6B 0.8076 0.25 0.2724 0.054 Uiso calc SR 1 2 . .
loop_
    _atom_site_aniso_label
    _atom_site_aniso_U_11
    _atom_site_aniso_U_22
    _atom_site_aniso_U_33
    _atom_site_aniso_U_12
    _atom_site_aniso_U_13
    _atom_site_aniso_U_23
    Br1 0.0225(2) 0.0483(3) 0.0578(3) 0 0.00093(19) 0
    Br2 0.0392(3) 0.0353(3) 0.0546(3) 0 -0.0198(2) 0
    Br3 0.0605(3) 0.0443(3) 0.0402(3) 0 -0.0220(2) 0
    Co 0.0186(3) 0.0205(3) 0.0225(3) 0 0.00025(19) 0
    OW 0.082(2) 0.087(2) 0.0533(17) 0.0336(16) -0.0023(14) 0.0002(15)
    N1 0.0247(16) 0.0235(16) 0.0198(16) 0 0.0005(13) 0
    N2 0.0270(12) 0.0243(12) 0.0301(13) -0.0013(9) -0.0066(10) 0.0031(10)
    N3 0.0284(12) 0.0313(13) 0.0297(13) 0.0026(10) 0.0031(10) -0.0055(11)
    C1 0.0261(14) 0.0318(16) 0.0349(16) -0.0057(11) 0.0035(12) 0.0017(12)
    C2 0.0421(17) 0.0318(16) 0.0293(16) -0.0035(13) 0.0006(13) 0.0094(13)
    C3 0.0450(18) 0.0248(15) 0.049(2) 0.0108(13) -0.0048(15) 0.0010(14)
    C4 0.0480(19) 0.0256(16) 0.0451(18) 0.0056(13) 0.0024(16) -0.0090(14)
    C5 0.0392(17) 0.0436(18) 0.0280(15) 0.0022(14) 0.0001(13) -0.0145(14)
    C6 0.049(3) 0.062(3) 0.025(2) 0 0.000(2) 0
_geom_special_details
;
All e.s.d.'s (except the e.s.d. in the dihedral angle between two l.s. planes)
are estimated using the full covariance matrix. The cell e.s.d.'s are taken
into account individually in the estimation of e.s.d.'s in distances, angles
and torsion angles; correlations between e.s.d.'s in cell parameters are only
used when they are defined by crystal symmetry. An approximate (isotropic)
treatment of cell e.s.d.'s is used for estimating e.s.d.'s involving l.s.
planes.
;
loop_
    _geom_bond_atom_site_label_1
    _geom_bond_atom_site_label_2
    _geom_bond_site_symmetry_2
    _geom_bond_distance
    _geom_bond_publ_flag
    Br1 Co . 2.4056(8) ?
    Co N2 8_565 1.962(2) ?
    Co N2 . 1.962(2) ?
    Co N3 . 1.971(2) ?
    Co N3 8_565 1.971(2) ?
    Co N1 . 1.982(3) ?
    OW HW1 . 0.8249 ?
    OW HW2 . 0.8682 ?
    N1 C1 8_565 1.482(3) ?
    N1 C1 . 1.482(3) ?
    N1 H1 . 0.91 ?
    N2 C2 . 1.481(3) ?
    N2 C3 . 1.486(3) ?
    N2 H2 . 0.91 ?
    N3 C4 . 1.476(4) ?
    N3 C5 . 1.493(4) ?
    N3 H3 . 0.91 ?
    C1 C2 . 1.516(4) ?
    C1 H1A . 0.97 ?
    C1 H1B . 0.97 ?
    C2 H2A . 0.97 ?
    C2 H2B . 0.97 ?
    C3 C4 . 1.512(4) ?
    C3 H3A . 0.97 ?
    C3 H3B . 0.97 ?
    C4 H4A . 0.97 ?
    C4 H4B . 0.97 ?
    C5 C6 . 1.516(4) ?
    C5 H5A . 0.97 ?
    C5 H5B . 0.97 ?
    C6 C5 8_565 1.516(4) ?
    C6 H6A . 0.97 ?
    C6 H6B . 0.97 ?
loop_
    _geom_angle_atom_site_label_1
    _geom_angle_atom_site_label_2
    _geom_angle_atom_site_label_3
    _geom_angle_site_symmetry_1
    _geom_angle_site_symmetry_3
    _geom_angle
    _geom_angle_publ_flag
    N2 Co N2 8_565 . 96.11(14) ?
    N2 Co N3 8_565 . 177.03(10) ?
    N2 Co N3 . . 85.97(10) ?
    N2 Co N3 8_565 8_565 85.97(10) ?
    N2 Co N3 . 8_565 177.03(10) ?
    N3 Co N3 . 8_565 91.87(14) ?
    N2 Co N1 8_565 . 86.12(9) ?
    N2 Co N1 . . 86.12(9) ?
    N3 Co N1 . . 96.15(9) ?
    N3 Co N1 8_565 . 96.15(9) ?
    N2 Co Br1 8_565 . 88.61(6) ?
    N2 Co Br1 . . 88.61(6) ?
    N3 Co Br1 . . 89.32(7) ?
    N3 Co Br1 8_565 . 89.32(7) ?
    N1 Co Br1 . . 172.11(9) ?
    HW1 OW HW2 . . 107.8 ?
    C1 N1 C1 8_565 . 112.5(3) ?
    C1 N1 Co 8_565 . 109.54(16) ?
    C1 N1 Co . . 109.54(16) ?
    C1 N1 H1 8_565 . 108.4 ?
    C1 N1 H1 . . 108.4 ?
    Co N1 H1 . . 108.4 ?
    C2 N2 C3 . . 113.9(2) ?
    C2 N2 Co . . 110.77(16) ?
    C3 N2 Co . . 108.34(18) ?
    C2 N2 H2 . . 107.9 ?
    C3 N2 H2 . . 107.9 ?
    Co N2 H2 . . 107.9 ?
    C4 N3 C5 . . 111.2(2) ?
    C4 N3 Co . . 111.29(18) ?
    C5 N3 Co . . 117.28(17) ?
    C4 N3 H3 . . 105.3 ?
    C5 N3 H3 . . 105.3 ?
    Co N3 H3 . . 105.3 ?
    N1 C1 C2 . . 109.2(2) ?
    N1 C1 H1A . . 109.8 ?
    C2 C1 H1A . . 109.8 ?
    N1 C1 H1B . . 109.8 ?
    C2 C1 H1B . . 109.8 ?
    H1A C1 H1B . . 108.3 ?
    N2 C2 C1 . . 109.3(2) ?
    N2 C2 H2A . . 109.8 ?
    C1 C2 H2A . . 109.8 ?
    N2 C2 H2B . . 109.8 ?
    C1 C2 H2B . . 109.8 ?
    H2A C2 H2B . . 108.3 ?
    N2 C3 C4 . . 109.3(2) ?
    N2 C3 H3A . . 109.8 ?
    C4 C3 H3A . . 109.8 ?
    N2 C3 H3B . . 109.8 ?
    C4 C3 H3B . . 109.8 ?
    H3A C3 H3B . . 108.3 ?
    N3 C4 C3 . . 108.3(2) ?
    N3 C4 H4A . . 110 ?
    C3 C4 H4A . . 110 ?
    N3 C4 H4B . . 110 ?
    C3 C4 H4B . . 110 ?
    H4A C4 H4B . . 108.4 ?
    N3 C5 C6 . . 112.8(3) ?
    N3 C5 H5A . . 109 ?
    C6 C5 H5A . . 109 ?
    N3 C5 H5B . . 109 ?
    C6 C5 H5B . . 109 ?
    H5A C5 H5B . . 107.8 ?
    C5 C6 C5 . 8_565 115.3(4) ?
    C5 C6 H6A . . 108.4 ?
    C5 C6 H6A 8_565 . 108.4 ?
    C5 C6 H6B . . 108.4 ?
    C5 C6 H6B 8_565 . 108.4 ?
    H6A C6 H6B . . 107.5 ?
loop_
    _geom_hbond_atom_site_label_D
    _geom_hbond_atom_site_label_H
    _geom_hbond_atom_site_label_A
    _geom_hbond_site_symmetry_A
    _geom_hbond_distance_DH
    _geom_hbond_distance_HA
    _geom_hbond_distance_DA
    _geom_hbond_angle_DHA
    _geom_hbond_publ_flag
    N1 H1 Br2 1 0.91 2.5 3.303(3) 147.4 yes
    N2 H2 Br3 1 0.91 2.57 3.415(2) 155.3 yes
    N3 H3 OW 6_656 0.91 2.24 3.060(4) 149.7 yes
    OW HW2 Br2 1 0.87 2.64 3.491(3) 167.7 yes
    OW HW1 Br3 2_654 0.82 2.67 3.489(3) 169.9 yes
data_global
_journal_date_recd_electronic     2013-01-28
_journal_date_accepted     2013-02-20
_journal_name_full     'Acta Crystallographica, Section E'
_journal_year     2013
_journal_volume     69
_journal_issue      4
_journal_page_first     m179
_journal_page_last     m180
_journal_paper_category     QM
_journal_paper_doi     10.1107/S1600536813004947
_journal_coeditor_code     WM2723
_publ_contact_author_name     'Tsutomu Kurisaki'
_publ_contact_author_address
;
Department of Chemistry
Faculty of Science
Fukuoka University
Nanakuma
Jonan-ku
Fukuoka 814-0180
Japan
;
_publ_contact_author_email     kurisaki@fukuoka-u.ac.jp
_publ_contact_author_fax     '+81-92-865-6030'
_publ_contact_author_phone     '+81-92-871-6631 ex.6231'
_publ_section_title
;
Bromido(1,4,7,10,13-pentaazacyclohexadecane)cobalt(III) dibromide dihydrate
;
loop_
    _publ_author_name
    _publ_author_address
    'Tsutomu Kurisaki'
;
Department of Chemistry
Faculty of Science
Fukuoka University
Nanakuma
Jonan-ku
Fukuoka 814-0180
Japan
;
    'Makoto Hamano'
;
Department of Chemistry
Faculty of Science
Fukuoka University
Nanakuma
Jonan-ku
Fukuoka 814-0180
Japan
;
    'Hisanobu Wakita'
;
Department of Chemistry
Faculty of Science
Fukuoka University
Nanakuma
Jonan-ku
Fukuoka 814-0180
Japan
;
