# Supplementary material for: Bromido(1,4,7,10,13-penta­aza­cyclo­hexa­deca­ne)cobalt(III) dibromide dihydrate
Source: Acta Crystallogr Sect E Struct Rep Online. 2013 Mar 2;69(Pt 4):m179–80. doi: 10.1107/S1600536813004947 (PMC3629467; doi:10.1107/S1600536813004947)
Supplement: Supplementary file 2 [file e-69-0m179-Isup3.hkl]

# 
# h,k,l, Fc-squared, Fo-squared, sigma(Fo-squared) and status flag 
# 
data_I
_shelx_title '    new in P n m a' 
_shelx_refln_list_code          4 
_shelx_F_calc_maximum      322.86 
_exptl_crystal_F_000      1120.00 
_reflns_d_resolution_high  0.7700 
 
loop_ 
 _symmetry_equiv_pos_as_xyz 
 'x, y, z' 
 '-x+1/2, -y, z+1/2' 
 'x+1/2, -y+1/2, -z+1/2' 
 '-x, y+1/2, -z' 
 '-x, -y, -z' 
 'x-1/2, y, -z-1/2' 
 '-x-1/2, y-1/2, z-1/2' 
 'x, -y-1/2, z' 
 
_cell_length_a    13.1390 
_cell_length_b     9.6674 
_cell_length_c    15.3930 
_cell_angle_alpha  90.000 
_cell_angle_beta   90.000 
_cell_angle_gamma  90.000 
 
_shelx_F_squared_multiplier     1.000 
 
loop_ 
 _refln_index_h 
 _refln_index_k 
 _refln_index_l 
 _refln_F_squared_calc 
 _refln_F_squared_meas 
 _refln_F_squared_sigma 
 _refln_observed_status 
   2   0   0     1903.72     1679.02    129.64 o 
   4   0   0    19572.00    20889.85    172.61 o 
   6   0   0     1075.65     1234.47     43.62 o 
   8   0   0     3824.41     3909.93     92.52 o 
  10   0   0     1563.33     1627.87    102.43 o 
  12   0   0    17860.49    19579.27    562.21 o 
  14   0   0      400.91      464.77     87.33 o 
  16   0   0     3287.99     3300.83    502.06 o 
   4   1   0    26369.53    26067.67    218.28 o 
   6   1   0    44005.98    43883.80    738.99 o 
   8   1   0       75.00       61.87     21.38 o 
  10   1   0    11360.79    11674.41    307.92 o 
  12   1   0      783.94      888.88     64.68 o 
  14   1   0      227.28      251.12     59.31 o 
  16   1   0        6.38       24.51     64.76 o 
   2   2   0    30017.17    29275.08    239.09 o 
   4   2   0      269.39      290.23     16.93 o 
   6   2   0     6447.00     7051.00     88.40 o 
   8   2   0        9.45       22.01     10.53 o 
  10   2   0      301.69      399.10     38.43 o 
  12   2   0     8557.37     9540.27    285.18 o 
  14   2   0      521.82      575.20     93.73 o 
  16   2   0     1386.65     1131.25    132.29 o 
   2   3   0    63871.34    60577.85   3451.98 o 
   4   3   0    15717.00    16313.88    133.07 o 
   6   3   0    18912.38    18604.01    346.83 o 
   8   3   0       10.91       32.71     12.47 o 
  10   3   0     5202.25     5273.99    143.74 o 
  12   3   0     1482.27     1466.63     99.87 o 
  14   3   0       35.59       68.53     49.26 o 
  16   3   0      535.19      541.43    119.71 o 
   0   4   0   104237.61    90380.32   7426.56 o 
   2   4   0    25244.58    24973.17    348.37 o 
   4   4   0     1944.56     1823.71     51.89 o 
   6   4   0      962.70      974.88     44.45 o 
   8   4   0      421.53      467.06     33.78 o 
  10   4   0     1105.90     1043.11     50.93 o 
  12   4   0     5159.85     5494.58    201.72 o 
  14   4   0      635.05      731.52    158.36 o 
  16   4   0      901.23      733.95    137.84 o 
   2   5   0    26214.46    24989.19    537.42 o 
   4   5   0    20180.48    20725.85    352.46 o 
   6   5   0    16288.46    16368.33    450.18 o 
   8   5   0       25.56       27.21     20.43 o 
  10   5   0     7382.72     7690.24    246.94 o 
  12   5   0      638.54      632.34     73.37 o 
  14   5   0       33.48       65.88     40.99 o 
   0   6   0   103029.22   113741.70    677.80 o 
   2   6   0     1000.41      957.55     34.67 o 
   4   6   0     2911.32     2954.02     78.26 o 
   6   6   0     1126.18     1260.02     57.85 o 
   8   6   0      730.61      792.00     51.54 o 
  10   6   0      294.28      265.14     48.45 o 
  12   6   0     7075.66     7773.72    392.47 o 
  14   6   0       21.69       49.05     70.29 o 
   2   7   0    16877.44    16728.97    533.84 o 
   4   7   0     1136.44     1147.27     53.71 o 
   6   7   0    15223.96    16005.87    342.28 o 
   8   7   0      368.52      360.55     49.94 o 
  10   7   0     3041.29     3248.34    136.14 o 
  12   7   0       69.52      120.51     45.08 o 
  14   7   0      121.92       99.15     41.38 o 
   0   8   0    46765.95    44826.29    956.62 o 
   2   8   0     1197.48     1118.10     70.15 o 
   4   8   0      474.06      516.62     59.52 o 
   6   8   0     1192.03     1267.04     81.18 o 
   8   8   0      190.77      188.89     35.55 o 
  10   8   0       17.10       15.46     38.08 o 
  12   8   0     3428.78     3427.47    145.59 o 
   2   9   0     4399.53     3950.86    225.57 o 
   4   9   0     3640.56     3342.66    174.19 o 
   6   9   0     3891.12     3914.10    180.32 o 
   8   9   0      112.49       89.99     45.90 o 
  10   9   0      978.79      961.73    137.36 o 
   0  10   0    12206.35    12703.15   1243.42 o 
   2  10   0     1650.26     1491.95    110.95 o 
   4  10   0      250.48      215.68     58.11 o 
   6  10   0      317.85      305.94     74.38 o 
   8  10   0       41.26       79.35     53.59 o 
  10  10   0       51.99       57.36     71.18 o 
   2  11   0     3196.63     3267.16    194.47 o 
   4  11   0      624.44      761.94    104.66 o 
   6  11   0     1743.79     1773.32    118.52 o 
   8  11   0       51.36       60.01     63.65 o 
   0  12   0     4706.98     5380.18    339.86 o 
   2  12   0      179.60      196.48     78.82 o 
   4  12   0      148.47      232.20     77.41 o 
   2   0   1     1035.52     1126.69     26.72 o 
   3   0   1     1115.16     1246.24     19.38 o 
   4   0   1     3964.14     3900.83     48.26 o 
   5   0   1    68164.21    63710.01   1634.23 o 
   6   0   1    13690.60    13749.77    228.77 o 
   7   0   1     2637.76     3160.01     53.18 o 
   8   0   1     9546.37    10021.52    220.07 o 
   9   0   1     6479.00     6587.66    142.14 o 
  10   0   1      965.25      858.56     45.14 o 
  11   0   1      687.37      614.52     40.02 o 
  12   0   1      802.16      769.87     69.99 o 
  13   0   1      227.05      219.63     52.57 o 
  14   0   1      853.75      793.46    118.84 o 
  15   0   1      456.41      387.39     88.89 o 
  16   0   1        2.97      -15.05     85.25 o 
  17   0   1     3904.97     4231.87    358.39 o 
   2   1   1      171.20      221.37      6.66 o 
   3   1   1     9487.39    10212.37     45.03 o 
   4   1   1    20329.63    20838.83    105.19 o 
   5   1   1     1808.96     1724.15     16.84 o 
   6   1   1      285.15      323.93     16.20 o 
   7   1   1     2044.88     1895.55     43.46 o 
   8   1   1     4203.51     4062.57     47.49 o 
   9   1   1     1009.23      943.60     23.20 o 
  10   1   1     6532.41     6525.61    112.86 o 
  11   1   1    13717.22    13745.84    209.02 o 
  12   1   1       97.26       68.82     19.80 o 
  13   1   1       73.88       70.51     25.41 o 
  14   1   1      327.40      313.03     43.85 o 
  15   1   1     3792.95     3859.26    161.97 o 
  16   1   1      118.99       72.15     46.16 o 
   1   2   1      209.38      284.06      7.40 o 
   2   2   1     7873.47     8154.84     43.87 o 
   3   2   1     2612.56     2308.84     16.65 o 
   4   2   1       30.22       25.65      7.08 o 
   5   2   1    12879.67    12485.80     78.58 o 
   6   2   1     4937.07     4679.57     45.15 o 
   7   2   1       14.54       24.50     10.00 o 
   8   2   1     3371.41     3331.88     61.69 o 
   9   2   1     4546.86     4451.54     62.04 o 
  10   2   1     1152.46     1112.72     35.22 o 
  11   2   1       85.39       88.24     20.43 o 
  12   2   1     2451.81     2356.03     82.87 o 
  13   2   1      427.48      419.84     40.91 o 
  14   2   1      441.50      382.96     50.90 o 
  15   2   1      725.23      728.34     76.78 o 
  16   2   1        5.55        9.90     31.50 o 
   0   3   1     1960.77     1962.93     31.93 o 
   1   3   1      210.03      228.26      8.87 o 
   2   3   1       73.44      114.24      9.57 o 
   3   3   1     3996.66     4183.11     35.31 o 
   4   3   1     5054.04     5064.49     34.02 o 
   5   3   1      236.08      189.85     12.89 o 
   6   3   1      250.86      277.96     17.42 o 
   7   3   1     1911.56     1902.67     28.49 o 
   8   3   1     5476.25     5435.76     68.67 o 
   9   3   1     2795.81     2722.61     43.21 o 
  10   3   1     3695.30     3698.31     76.56 o 
  11   3   1     4369.10     4569.79    119.90 o 
  12   3   1       39.84       32.31     21.15 o 
  13   3   1      405.67      347.93     45.41 o 
  14   3   1       57.13       75.53     30.58 o 
  15   3   1     2356.44     2191.44    138.55 o 
  16   3   1      230.61      170.86     44.61 o 
   1   4   1     2227.11     2122.75     29.90 o 
   2   4   1     3186.10     3177.65     33.37 o 
   3   4   1       28.63       28.47      8.70 o 
   4   4   1      473.06      481.02     20.18 o 
   5   4   1    11229.57    10940.51     92.22 o 
   6   4   1    10173.39    10149.22    108.10 o 
   7   4   1       42.79       49.08     14.94 o 
   8   4   1     3209.78     3192.45     52.82 o 
   9   4   1     3690.57     3790.13     79.65 o 
  10   4   1      106.18       97.38     21.39 o 
  11   4   1       18.61       28.52     22.26 o 
  12   4   1     2462.75     2418.78     81.53 o 
  13   4   1      286.86      298.11     45.14 o 
  14   4   1      282.17      226.36     54.90 o 
  15   4   1     1341.48     1252.96    143.32 o 
  16   4   1        0.21       31.05     23.78 o 
   0   5   1      121.31      128.76     20.74 o 
   1   5   1      749.28      646.62     21.79 o 
   2   5   1     2010.14     2006.99     45.88 o 
   3   5   1     2829.81     2795.18     50.88 o 
   4   5   1     5392.65     5339.38     78.56 o 
   5   5   1      532.25      489.91     24.35 o 
   6   5   1      396.06      374.41     30.29 o 
   7   5   1     1363.72     1341.61     35.42 o 
   8   5   1     2327.67     2241.07     65.15 o 
   9   5   1     1249.36     1312.27     46.86 o 
  10   5   1     3473.17     3523.01    100.61 o 
  11   5   1     4956.62     5211.62    140.87 o 
  12   5   1       15.69       39.01     22.80 o 
  13   5   1       47.38       47.17     27.28 o 
  14   5   1       15.08       30.35     35.82 o 
  15   5   1     1966.35     1798.97    126.09 o 
   1   6   1       81.39       57.85      9.32 o 
   2   6   1     1073.02     1012.21     25.07 o 
   3   6   1        3.76       31.68     10.43 o 
   4   6   1       49.93       44.12     13.30 o 
   5   6   1    10902.51    11270.43    152.44 o 
   6   6   1     3205.07     3325.38     57.26 o 
   7   6   1      714.23      697.02     38.56 o 
   8   6   1     2436.11     2445.12     59.30 o 
   9   6   1     4188.88     4428.96    128.63 o 
  10   6   1      608.33      624.51     47.63 o 
  11   6   1      246.63      257.20     37.42 o 
  12   6   1      586.32      559.05     65.14 o 
  13   6   1       95.80       99.66     32.82 o 
  14   6   1      285.84      225.91     52.35 o 
   0   7   1      901.05      935.24     41.75 o 
   1   7   1    11904.64    12208.96    280.54 o 
   2   7   1        6.69       20.31      9.38 o 
   3   7   1     5805.79     5780.64    107.92 o 
   4   7   1     3039.19     3039.19     68.94 o 
   5   7   1      225.06      243.77     22.93 o 
   6   7   1        4.54       29.14     16.04 o 
   7   7   1      658.14      728.26     43.22 o 
   8   7   1     1276.18     1369.59     66.44 o 
   9   7   1        8.29       51.14     23.27 o 
  10   7   1     1819.73     1760.70     76.93 o 
  11   7   1     5376.07     5782.96    211.74 o 
  12   7   1       48.76       68.81     30.32 o 
  13   7   1       35.39       37.93     25.86 o 
  14   7   1      187.67      152.33     40.25 o 
   1   8   1        9.23       28.26     12.27 o 
   2   8   1      571.33      549.87     33.08 o 
   3   8   1       89.82       79.85     16.32 o 
   4   8   1      448.88      456.83     35.65 o 
   5   8   1     6442.13     6550.25    171.18 o 
   6   8   1     1204.70     1157.15     52.98 o 
   7   8   1      202.36      179.26     25.88 o 
   8   8   1     1077.18     1012.42     50.71 o 
   9   8   1     1024.47     1050.11     54.51 o 
  10   8   1      230.19      221.31     37.68 o 
  11   8   1       35.91       45.65     29.32 o 
  12   8   1      365.86      352.83     57.26 o 
  13   8   1       48.48       71.50     28.46 o 
   0   9   1        5.85       70.16     40.91 o 
   1   9   1       92.72       64.00     31.09 o 
   2   9   1       30.71       35.67     23.46 o 
   3   9   1      327.03      370.06     52.62 o 
   4   9   1     1407.43     1398.93     75.01 o 
   5   9   1      127.66      118.41     33.20 o 
   6   9   1      150.94      109.95     28.95 o 
   7   9   1        3.93       25.19     22.67 o 
   8   9   1     1107.34     1115.19     59.73 o 
   9   9   1      391.91      397.46     52.78 o 
  10   9   1      850.55      693.27     72.16 o 
  11   9   1     1387.75     1372.20    216.52 o 
   1  10   1        3.03        2.80     24.97 o 
   2  10   1      204.81      145.62     36.88 o 
   3  10   1        5.26       32.60     18.40 o 
   4  10   1       95.04       64.47     26.31 o 
   5  10   1     1682.74     1796.34     99.33 o 
   6  10   1      950.09     1015.75     94.88 o 
   7  10   1       27.38       59.03     29.60 o 
   8  10   1      371.28      249.50     49.44 o 
   9  10   1      671.90      739.06     96.19 o 
  10  10   1       13.54       47.17     43.64 o 
   0  11   1      128.31      109.64     47.07 o 
   1  11   1      529.47      412.41     68.52 o 
   2  11   1      153.57      117.83     33.60 o 
   3  11   1      743.70      580.74     86.67 o 
   4  11   1      317.11      296.47     58.65 o 
   5  11   1        3.20       38.02     39.64 o 
   6  11   1        0.54       46.42     33.75 o 
   7  11   1      229.35      274.92     54.28 o 
   8  11   1      165.82      133.04     46.17 o 
   1  12   1        0.80       47.56     44.36 o 
   2  12   1       41.32       82.82     40.52 o 
   3  12   1        7.53       52.47     41.49 o 
   4  12   1        2.38       31.85     41.69 o 
   1   0   2     2569.57     2434.05     50.83 o 
   2   0   2     7302.73     8158.95     59.00 o 
   3   0   2    13866.48    14369.89    107.65 o 
   4   0   2    22237.77    21743.14    254.11 o 
   5   0   2     3386.18     3071.92     42.04 o 
   6   0   2     4719.56     4579.39     65.80 o 
   7   0   2    10973.26    11230.80    245.20 o 
   8   0   2     3755.11     3573.05     74.51 o 
   9   0   2       16.21       20.91     11.87 o 
  10   0   2       30.25       30.21     12.19 o 
  11   0   2      285.92      261.82     20.76 o 
  12   0   2     5693.94     5805.98    284.82 o 
  13   0   2      337.23      339.53     54.35 o 
  14   0   2      523.56      433.61     75.48 o 
  15   0   2      671.25      645.58    117.45 o 
  16   0   2     2364.34     2410.72    293.64 o 
   1   1   2     5905.76     6295.76     43.30 o 
   2   1   2     2520.33     2649.69     20.99 o 
   3   1   2     9463.42     9684.99     64.59 o 
   4   1   2     3698.37     4091.22     31.99 o 
   5   1   2     2764.23     2889.07     26.32 o 
   6   1   2    62513.33    58018.48    972.20 o 
   7   1   2     5003.06     5197.16     76.34 o 
   8   1   2     2082.36     1978.23     33.89 o 
   9   1   2     3821.27     3869.72     74.65 o 
  10   1   2     5568.44     5442.61    109.96 o 
  11   1   2     4021.18     4046.92     89.67 o 
  12   1   2       81.07       80.66     26.26 o 
  13   1   2        6.97       18.63     22.26 o 
  14   1   2      142.74      125.10     42.73 o 
  15   1   2        0.74       49.12     28.29 o 
  16   1   2      813.46      815.57    106.74 o 
   0   2   2     6353.59     5701.49     83.13 o 
   1   2   2       87.45      125.48      7.88 o 
   2   2   2    10139.62     9604.35     51.74 o 
   3   2   2     5752.32     5989.16     33.25 o 
   4   2   2    36082.29    35206.36    259.89 o 
   5   2   2    19415.75    19526.58    175.13 o 
   6   2   2     6068.71     6198.65     60.39 o 
   7   2   2     7187.61     7349.31     82.70 o 
   8   2   2     1256.94     1188.87     27.31 o 
   9   2   2     1133.37     1171.79     31.00 o 
  10   2   2     1290.60     1319.01     48.99 o 
  11   2   2      110.99      103.72     22.89 o 
  12   2   2     4424.38     4359.56    128.57 o 
  13   2   2     1426.45     1461.42     73.59 o 
  14   2   2      240.61      157.63     37.56 o 
  15   2   2       62.04       45.41     31.14 o 
  16   2   2     1582.67     1693.95    106.38 o 
   1   3   2    17277.13    17234.15    171.15 o 
   2   3   2      109.35      139.42      9.39 o 
   3   3   2     5010.37     4923.58     31.61 o 
   4   3   2       16.20       21.66      7.89 o 
   5   3   2     1087.39     1138.73     26.12 o 
   6   3   2    36570.92    35138.74    257.00 o 
   7   3   2     1872.58     1817.81     33.61 o 
   8   3   2     3859.70     3783.94     60.04 o 
   9   3   2     5202.43     5437.54     72.19 o 
  10   3   2     3972.81     4023.21     84.22 o 
  11   3   2      643.48      655.79     43.09 o 
  12   3   2       32.48       44.25     17.62 o 
  13   3   2      723.52      635.25     65.14 o 
  14   3   2      317.26      313.40     49.10 o 
  15   3   2        0.07       36.40     27.24 o 
  16   3   2      236.84      159.86     47.54 o 
   0   4   2     5587.90     5047.19    114.90 o 
   1   4   2      400.91      426.52     13.84 o 
   2   4   2      184.92      250.15     12.90 o 
   3   4   2     1121.24     1053.58     20.28 o 
   4   4   2    19757.31    19368.93    235.30 o 
   5   4   2     6460.96     6569.23     60.47 o 
   6   4   2     4989.71     5074.85     68.57 o 
   7   4   2     6170.92     6354.25     99.24 o 
   8   4   2     1721.55     1694.40     38.06 o 
   9   4   2      393.29      388.45     34.56 o 
  10   4   2      794.21      737.79     41.23 o 
  11   4   2      499.08      482.53     47.11 o 
  12   4   2     2418.64     2422.75     91.60 o 
  13   4   2     1059.61     1090.53     78.84 o 
  14   4   2      412.74      353.76     51.27 o 
  15   4   2       46.62       77.06     29.88 o 
  16   4   2     1241.16     1220.41    103.52 o 
   1   5   2     3766.49     3941.83     83.49 o 
   2   5   2     1284.67     1327.33     29.92 o 
   3   5   2     3883.14     3952.29     50.62 o 
   4   5   2      112.30      116.18     14.22 o 
   5   5   2       90.86       74.97     13.66 o 
   6   5   2    18957.41    19172.21    279.18 o 
   7   5   2     2384.16     2335.48     47.66 o 
   8   5   2      951.98      962.67     38.96 o 
   9   5   2     1706.05     1762.81     53.60 o 
  10   5   2     2376.91     2398.26     87.57 o 
  11   5   2     1547.68     1637.96     70.72 o 
  12   5   2        2.26       37.18     18.89 o 
  13   5   2      106.45       77.80     30.41 o 
  14   5   2       63.08       80.36     31.53 o 
  15   5   2        0.38       29.67     31.37 o 
   0   6   2     6142.59     5651.93    277.16 o 
   1   6   2      699.44      711.02     31.26 o 
   2   6   2       34.59       48.11      7.77 o 
   3   6   2     1427.43     1436.21     33.06 o 
   4   6   2    12989.05    12955.09    156.42 o 
   5   6   2     4947.97     4975.42     65.27 o 
   6   6   2     1468.18     1511.25     43.68 o 
   7   6   2     4135.18     4343.72     99.56 o 
   8   6   2     1092.16     1145.00     46.57 o 
   9   6   2       46.19       45.86     17.74 o 
  10   6   2      129.42      101.25     24.62 o 
  11   6   2       31.05       53.58     24.07 o 
  12   6   2     3012.10     2965.02    117.16 o 
  13   6   2      610.21      606.45     64.25 o 
  14   6   2      407.19      375.81     61.10 o 
   1   7   2     2895.89     2768.66    105.18 o 
   2   7   2       62.72       59.85     11.08 o 
   3   7   2     2166.96     2081.14     66.82 o 
   4   7   2     1879.98     1921.14     48.60 o 
   5   7   2      892.10      907.01     47.01 o 
   6   7   2    21711.02    23682.53    471.76 o 
   7   7   2     1218.84     1363.50     58.66 o 
   8   7   2      283.37      275.77     32.89 o 
   9   7   2     1699.06     1717.76     69.79 o 
  10   7   2     2066.74     2128.56     90.13 o 
  11   7   2     1141.70     1181.30     79.91 o 
  12   7   2       31.31       37.23     28.32 o 
  13   7   2        6.02       21.40     28.71 o 
  14   7   2       53.07       87.77     28.02 o 
   0   8   2     3355.03     3329.49    205.83 o 
   1   8   2       54.68       38.08     18.08 o 
   2   8   2        2.29       15.35     16.32 o 
   3   8   2     1898.77     2007.59     76.12 o 
   4   8   2     4844.27     4928.30    131.72 o 
   5   8   2     2087.36     2088.06     70.08 o 
   6   8   2     1003.53      992.72     51.69 o 
   7   8   2     1217.39     1211.63     56.22 o 
   8   8   2      410.94      418.29     37.53 o 
   9   8   2      174.41      121.03     28.75 o 
  10   8   2       13.38       30.63     24.46 o 
  11   8   2       63.02      107.02     39.17 o 
  12   8   2     1240.95     1230.88    102.91 o 
  13   8   2      149.78      135.90     38.68 o 
   1   9   2      968.14      908.43     51.41 o 
   2   9   2      467.12      401.31     39.31 o 
   3   9   2      614.63      597.25     48.16 o 
   4   9   2       30.17       38.88     17.97 o 
   5   9   2      446.35      360.30     38.85 o 
   6   9   2     4867.96     5276.58    152.28 o 
   7   9   2      804.50      852.17     65.59 o 
   8   9   2      205.83      235.42     42.95 o 
   9   9   2      638.90      714.46     72.74 o 
  10   9   2      719.18      648.26     95.07 o 
  11   9   2      449.93      430.28     66.42 o 
   0  10   2     1062.19      918.12    135.67 o 
   1  10   2       34.23       58.46     22.44 o 
   2  10   2       59.55       39.85     28.30 o 
   3  10   2      461.83      388.26     53.51 o 
   4  10   2     2286.26     2496.71    121.23 o 
   5  10   2     1073.42     1022.22     90.70 o 
   6  10   2      264.33      273.88     50.51 o 
   7  10   2      717.00      719.80     77.79 o 
   8  10   2      243.20      220.98     47.19 o 
   9  10   2       35.33       48.25     30.83 o 
  10  10   2       31.80       38.41     33.57 o 
   1  11   2      664.31      575.59     77.78 o 
   2  11   2       23.66       36.57     34.14 o 
   3  11   2      363.19      303.34     52.14 o 
   4  11   2      192.89      129.28     39.44 o 
   5  11   2        1.40       54.65     32.97 o 
   6  11   2     2587.52     2630.11    104.48 o 
   7  11   2      108.22       65.38     34.13 o 
   8  11   2       22.45       43.72     50.52 o 
   0  12   2      325.17      318.44     75.84 o 
   1  12   2      188.17      192.79     59.30 o 
   2  12   2       24.00        7.95     46.60 o 
   3  12   2       14.31       51.06     27.59 o 
   4  12   2     1009.53     1066.33     92.19 o 
   1   0   3    47621.02    42356.93   1750.82 o 
   2   0   3    30213.44    30666.09    325.95 o 
   3   0   3     1793.44     1966.16     29.82 o 
   4   0   3    10966.62    11442.01    110.11 o 
   5   0   3    22396.74    23047.52    291.03 o 
   6   0   3     1948.10     1875.01     42.00 o 
   7   0   3    11488.77    12209.42    279.61 o 
   8   0   3     3374.06     3272.93     82.82 o 
   9   0   3     1000.66      993.99     56.34 o 
  10   0   3       93.65       71.18     21.30 o 
  11   0   3     4288.90     4161.65    162.60 o 
  12   0   3        9.02       24.36     26.80 o 
  13   0   3     2172.97     2336.88    103.30 o 
  14   0   3      877.12      978.50    163.72 o 
  15   0   3      887.11     1005.82    148.58 o 
  16   0   3      657.91      569.94    124.68 o 
   0   1   3     8448.40     9278.78     88.76 o 
   1   1   3    11709.91    12085.75     78.10 o 
   2   1   3     7580.12     8176.58     52.15 o 
   3   1   3    19156.27    18952.41    160.59 o 
   4   1   3     7095.01     6747.20     58.25 o 
   5   1   3    13433.40    13294.90    147.93 o 
   6   1   3     5243.96     5342.45     97.42 o 
   7   1   3     5509.92     5383.51     99.15 o 
   8   1   3      757.93      773.91     22.66 o 
   9   1   3     3062.80     3005.74     59.75 o 
  10   1   3      133.47      129.91     19.19 o 
  11   1   3     7847.60     8328.61    187.98 o 
  12   1   3       48.90       78.04     24.46 o 
  13   1   3      363.01      348.54     39.46 o 
  14   1   3       71.18       64.29     36.00 o 
  15   1   3      242.03      193.82     56.73 o 
  16   1   3      315.93      253.17     69.69 o 
   1   2   3    52391.87    49261.59    430.68 o 
   2   2   3    23694.49    24154.11    230.03 o 
   3   2   3    15202.61    15279.75     95.60 o 
   4   2   3    13805.48    14167.63    101.43 o 
   5   2   3     5738.11     5546.86     44.02 o 
   6   2   3      375.24      322.42     15.57 o 
   7   2   3     3744.00     3799.75     63.45 o 
   8   2   3       46.89       42.42     10.78 o 
   9   2   3      720.45      764.52     31.37 o 
  10   2   3      278.24      287.49     23.64 o 
  11   2   3     4792.42     4820.34    119.97 o 
  12   2   3       55.57       84.06     24.84 o 
  13   2   3     2446.92     2571.47     87.10 o 
  14   2   3      422.18      450.84     48.17 o 
  15   2   3      825.71      875.69    119.55 o 
  16   2   3      680.62      736.66     92.32 o 
   0   3   3    26319.99    25669.88    454.15 o 
   1   3   3    50017.02    47898.45    394.54 o 
   2   3   3     8783.96     9279.60     73.13 o 
   3   3   3     2358.24     2094.34     19.77 o 
   4   3   3     4642.02     4452.88     38.46 o 
   5   3   3    14905.66    14554.65    128.24 o 
   6   3   3     6221.60     6340.87     62.68 o 
   7   3   3    10031.84    10171.45    136.00 o 
   8   3   3      266.35      306.52     17.00 o 
   9   3   3     1833.37     1803.15     46.22 o 
  10   3   3       30.90       30.63     15.51 o 
  11   3   3     8303.58     8348.88    217.05 o 
  12   3   3      142.67      139.98     30.98 o 
  13   3   3      565.06      458.30     52.98 o 
  14   3   3      277.86      268.60     44.37 o 
  15   3   3      406.35      393.34     65.15 o 
  16   3   3      156.56      117.77     37.67 o 
   1   4   3    25093.94    23953.58    399.81 o 
   2   4   3     5431.50     5293.58     86.07 o 
   3   4   3      905.35      911.97     28.34 o 
   4   4   3     5521.43     5742.77     65.59 o 
   5   4   3     4375.20     4471.61     53.52 o 
   6   4   3       89.87       80.56     14.77 o 
   7   4   3     3261.29     3471.68     68.33 o 
   8   4   3      728.36      638.45     24.38 o 
   9   4   3      554.56      582.26     22.82 o 
  10   4   3       21.36       30.06     12.35 o 
  11   4   3     2419.54     2415.06     96.60 o 
  12   4   3      568.16      566.69     50.35 o 
  13   4   3     1638.18     1729.62     91.61 o 
  14   4   3      384.92      379.42     54.56 o 
  15   4   3      598.63      576.69     68.63 o 
   0   5   3     6051.18     5613.34    206.06 o 
   1   5   3     9178.63     8636.77    200.69 o 
   2   5   3     5198.74     5467.33    106.14 o 
   3   5   3     3611.40     3856.81     71.08 o 
   4   5   3     6810.38     7046.00     75.01 o 
   5   5   3     6997.75     7167.40     85.71 o 
   6   5   3     3448.15     3430.62     54.27 o 
   7   5   3     2422.27     2370.97     50.74 o 
   8   5   3      244.75      259.55     23.18 o 
   9   5   3     1439.16     1452.44     60.14 o 
  10   5   3       19.97       52.48     20.52 o 
  11   5   3     3982.65     4277.90    118.57 o 
  12   5   3        3.10       28.03     24.23 o 
  13   5   3      562.93      534.23     71.24 o 
  14   5   3      328.79      257.51     55.43 o 
  15   5   3      277.78      216.11     47.44 o 
   1   6   3    15818.95    14619.38    497.67 o 
   2   6   3     8307.64     8526.15    214.99 o 
   3   6   3      713.58      724.06     22.33 o 
   4   6   3     3706.69     3788.60     57.69 o 
   5   6   3     4120.11     4104.98     63.97 o 
   6   6   3      232.26      223.95     23.15 o 
   7   6   3     3205.97     3299.12     73.17 o 
   8   6   3       42.03       38.42     19.58 o 
   9   6   3      279.01      333.22     32.33 o 
  10   6   3      276.65      256.48     35.41 o 
  11   6   3     1820.82     1784.49     90.49 o 
  12   6   3        9.40       36.03     20.27 o 
  13   6   3     1281.56     1264.01     82.12 o 
  14   6   3      333.36      322.75     51.81 o 
   0   7   3     3780.89     3928.89    176.64 o 
   1   7   3     7200.83     7038.96    244.16 o 
   2   7   3     2093.58     2149.32     69.66 o 
   3   7   3     2212.09     2180.08     60.03 o 
   4   7   3      472.58      461.33     24.00 o 
   5   7   3     4618.90     4753.59     74.18 o 
   6   7   3     2058.43     2112.32     53.36 o 
   7   7   3     2453.81     2479.79     79.81 o 
   8   7   3      164.01      180.12     28.60 o 
   9   7   3      773.38      739.32     50.92 o 
  10   7   3       65.13       44.57     26.26 o 
  11   7   3     2866.51     3002.28     72.47 o 
  12   7   3      116.25       94.40     34.02 o 
  13   7   3      226.44      180.81     45.92 o 
   1   8   3     7281.62     7107.97    305.14 o 
   2   8   3     3633.24     3609.83    119.55 o 
   3   8   3      361.02      383.92     40.20 o 
   4   8   3     2969.05     3113.56    100.86 o 
   5   8   3     2271.31     2158.29     80.56 o 
   6   8   3      203.19      157.48     24.95 o 
   7   8   3     1539.78     1542.94     56.90 o 
   8   8   3      193.87      180.56     37.96 o 
   9   8   3      330.78      366.92     43.16 o 
  10   8   3       12.22       49.59     31.39 o 
  11   8   3     1300.29     1267.82     93.90 o 
  12   8   3        1.33       55.14     37.63 o 
   0   9   3     2079.15     1843.28    188.71 o 
   1   9   3     2781.29     2627.28    107.38 o 
   2   9   3      587.25      563.21     42.95 o 
   3   9   3      703.08      654.67     51.55 o 
   4   9   3      761.32      741.38     63.00 o 
   5   9   3     1636.57     1745.93     69.87 o 
   6   9   3      260.04      273.11     38.82 o 
   7   9   3      816.25      875.97     63.96 o 
   8   9   3      329.94      296.90     50.22 o 
   9   9   3      140.57      146.45     38.65 o 
  10   9   3       33.80       63.19     33.45 o 
  11   9   3     1373.45     1444.89    102.45 o 
   1  10   3     2773.13     2737.48    133.48 o 
   2  10   3     1176.28     1139.28    100.91 o 
   3  10   3       59.69       83.88     34.80 o 
   4  10   3      989.59     1037.50     90.62 o 
   5  10   3      906.09      951.79     96.70 o 
   6  10   3        5.18       22.22     27.44 o 
   7  10   3     1072.27     1069.54     84.98 o 
   8  10   3       64.81       65.19     29.39 o 
   9  10   3      199.99      220.43     45.89 o 
   0  11   3      670.30      581.57    100.93 o 
   1  11   3     2275.63     2074.85    128.59 o 
   2  11   3      639.11      608.67     92.69 o 
   3  11   3       48.17       60.45     31.91 o 
   4  11   3      242.57      270.96     46.82 o 
   5  11   3      969.23     1024.16     84.33 o 
   6  11   3      657.03      568.70     78.70 o 
   7  11   3      412.09      393.60     66.78 o 
   1  12   3     1120.27     1061.28     95.77 o 
   2  12   3      347.14      245.53     53.48 o 
   3  12   3       23.03       65.10     35.21 o 
   4  12   3      305.62      300.04     55.88 o 
   0   0   4    17735.10    17028.27    328.87 o 
   1   0   4    18608.79    18628.08    151.27 o 
   2   0   4     1156.86     1059.56     17.37 o 
   3   0   4    15995.63    15764.97    135.70 o 
   4   0   4       40.48       32.11     10.57 o 
   5   0   4     2620.40     2448.39     62.36 o 
   6   0   4       28.35       17.65      8.65 o 
   7   0   4      158.07      217.42     32.94 o 
   8   0   4     8207.41     8260.92    199.42 o 
   9   0   4      857.54      863.36     39.25 o 
  10   0   4     5556.38     5795.00    161.51 o 
  11   0   4     1262.19     1287.99     73.18 o 
  12   0   4      745.17      763.61     69.60 o 
  13   0   4      132.00      158.39     47.69 o 
  14   0   4      232.18      235.33     63.49 o 
  15   0   4       14.69       54.44     43.51 o 
  16   0   4     3007.90     2948.51    134.84 o 
   1   1   4     7553.70     7227.87     55.38 o 
   2   1   4     7152.06     7331.54     63.08 o 
   3   1   4      854.20      835.94     11.45 o 
   4   1   4     1607.69     1599.83     23.05 o 
   5   1   4       57.78       77.89     12.50 o 
   6   1   4      787.19      758.42     26.36 o 
   7   1   4      112.12      131.85     15.02 o 
   8   1   4     2878.00     2811.51     61.04 o 
   9   1   4       87.28       78.84     14.18 o 
  10   1   4     8242.78     8104.27    180.27 o 
  11   1   4       67.03       38.86     20.36 o 
  12   1   4     6067.70     6238.76    191.13 o 
  13   1   4      369.26      388.23     44.27 o 
  14   1   4     1972.09     1976.45    112.83 o 
  15   1   4       13.56       55.20     33.41 o 
  16   1   4      412.11      367.62     61.93 o 
   0   2   4    34068.70    33469.10    237.99 o 
   1   2   4     7131.96     6935.18     64.69 o 
   2   2   4     5956.08     6482.40     69.72 o 
   3   2   4      675.10      573.04     12.92 o 
   4   2   4       30.97       26.64      9.09 o 
   5   2   4      802.18      765.26     24.45 o 
   6   2   4      214.69      199.92     12.82 o 
   7   2   4      958.38     1063.06     39.87 o 
   8   2   4     4060.62     3924.16     80.48 o 
   9   2   4       41.94       51.71     21.76 o 
  10   2   4     8524.24     8570.55    163.22 o 
  11   2   4     1031.75      968.77     47.18 o 
  12   2   4     1462.77     1482.51     73.22 o 
  13   2   4      149.54      141.00     35.71 o 
  14   2   4       62.39       91.43     31.22 o 
  15   2   4       15.56       51.09     37.18 o 
  16   2   4     2777.70     2960.24    156.81 o 
   1   3   4     8618.90     8335.46     69.18 o 
   2   3   4     4066.11     3844.16     42.77 o 
   3   3   4     1006.15     1049.21     20.24 o 
   4   3   4     2807.12     2795.61     45.10 o 
   5   3   4     1004.43     1054.53     29.20 o 
   6   3   4      871.37      955.45     35.11 o 
   7   3   4      677.50      636.34     25.76 o 
   8   3   4     4895.65     5068.14    123.86 o 
   9   3   4      680.19      691.42     43.09 o 
  10   3   4     8453.84     9088.58    188.56 o 
  11   3   4        7.45       46.23     30.36 o 
  12   3   4     3525.12     3510.84    119.27 o 
  13   3   4      458.53      450.25     47.20 o 
  14   3   4     1546.07     1335.71     77.27 o 
  15   3   4       97.65       89.46     37.48 o 
  16   3   4      738.17      592.39     85.79 o 
   0   4   4    54365.86    53236.41    891.40 o 
   1   4   4     4387.35     4390.05     78.65 o 
   2   4   4     8157.29     8758.76    121.86 o 
   3   4   4     3027.11     2922.46     42.47 o 
   4   4   4      796.87      821.08     27.53 o 
   5   4   4      269.42      268.33     20.45 o 
   6   4   4      110.76      124.22     16.66 o 
   7   4   4      575.77      537.23     22.05 o 
   8   4   4     2414.74     2396.47     41.85 o 
   9   4   4      248.33      216.24     23.11 o 
  10   4   4     7706.52     7652.70    206.25 o 
  11   4   4      215.05      221.04     34.47 o 
  12   4   4     1876.31     1957.62     82.99 o 
  13   4   4        0.03       10.29     29.53 o 
  14   4   4        7.90       28.34     32.75 o 
  15   4   4        8.85       52.27     48.03 o 
   1   5   4     7799.52     7469.30    124.51 o 
   2   5   4     2410.83     2331.34     53.50 o 
   3   5   4      149.02      150.41     14.70 o 
   4   5   4     1369.86     1333.85     29.90 o 
   5   5   4       29.59       40.25     12.96 o 
   6   5   4      441.43      460.49     25.19 o 
   7   5   4      674.53      663.13     30.55 o 
   8   5   4     1574.22     1585.49     47.66 o 
   9   5   4     1144.19     1141.46     57.91 o 
  10   5   4     4222.92     4375.85    135.41 o 
  11   5   4      175.33      143.32     25.71 o 
  12   5   4     3480.96     3672.13    146.57 o 
  13   5   4      278.14      243.30     54.68 o 
  14   5   4      876.45      787.38     87.28 o 
  15   5   4       51.69       83.63     34.29 o 
   0   6   4     5270.49     4969.91    170.33 o 
   1   6   4     2119.43     2100.00     98.68 o 
   2   6   4      133.88      102.03     17.30 o 
   3   6   4     1074.31     1071.05     27.12 o 
   4   6   4        1.23       23.86     12.03 o 
   5   6   4      471.22      458.18     29.06 o 
   6   6   4        1.91       18.71     11.97 o 
   7   6   4      236.24      265.03     31.11 o 
   8   6   4     3349.31     3363.46    100.37 o 
   9   6   4       99.84       97.23     22.62 o 
  10   6   4     2739.53     2746.29     92.71 o 
  11   6   4      555.04      506.94     50.97 o 
  12   6   4      381.50      436.13     56.17 o 
  13   6   4       41.55       88.51     36.91 o 
  14   6   4       20.66       62.35     35.56 o 
   1   7   4     1226.61     1179.90     49.96 o 
   2   7   4     1804.36     1817.35     67.14 o 
   3   7   4       17.69       21.97      8.82 o 
   4   7   4     1418.69     1415.90     39.34 o 
   5   7   4      109.68      104.63     20.33 o 
   6   7   4      159.81      169.35     23.50 o 
   7   7   4        3.91       23.07     15.27 o 
   8   7   4     1532.15     1439.60     63.29 o 
   9   7   4       52.63       56.71     19.28 o 
  10   7   4     2365.98     2686.45    118.51 o 
  11   7   4       24.17       33.08     23.07 o 
  12   7   4     1661.86     1771.47     81.82 o 
  13   7   4       83.44       60.36     33.74 o 
   0   8   4     3690.67     3421.41    262.39 o 
   1   8   4     2163.21     1888.49    106.27 o 
   2   8   4      595.85      533.64     37.67 o 
   3   8   4      884.88      832.94     43.63 o 
   4   8   4        0.50       46.29     22.98 o 
   5   8   4      208.11      251.93     33.46 o 
   6   8   4       95.87      109.62     32.79 o 
   7   8   4      189.68      208.53     48.80 o 
   8   8   4      829.73      937.86     65.60 o 
   9   8   4       26.38       42.70     25.05 o 
  10   8   4     1928.15     1998.82    102.31 o 
  11   8   4      241.78      198.69     44.75 o 
  12   8   4      274.92      293.98     54.47 o 
   1   9   4      698.83      715.06     47.29 o 
   2   9   4      387.29      374.25     43.91 o 
   3   9   4      111.62       83.28     28.99 o 
   4   9   4      350.15      346.64     38.14 o 
   5   9   4        8.13       57.42     28.11 o 
   6   9   4      102.62       94.40     30.72 o 
   7   9   4      159.03      103.09     23.58 o 
   8   9   4     1178.48     1206.91     77.37 o 
   9   9   4      124.97      144.04     35.54 o 
  10   9   4     1863.60     2012.06     95.95 o 
  11   9   4      129.17       91.86     33.58 o 
   0  10   4     4263.87     4356.81    324.72 o 
   1  10   4      476.75      433.37     68.74 o 
   2  10   4     1555.63     1373.62     86.95 o 
   3  10   4      314.05      261.73     51.32 o 
   4  10   4      157.85      132.27     43.51 o 
   5  10   4       44.22       22.93     38.07 o 
   6  10   4       10.36       23.98     35.89 o 
   7  10   4        5.70       43.00     39.77 o 
   8  10   4      284.05      261.71     57.00 o 
   9  10   4        1.74       49.01     33.11 o 
   1  11   4      590.29      565.01     72.01 o 
   2  11   4      381.20      336.69     63.56 o 
   3  11   4       81.91       76.05     32.29 o 
   4  11   4      861.15      809.70     78.54 o 
   5  11   4        4.95       45.94     34.39 o 
   6  11   4      229.66      214.66     37.95 o 
   7  11   4       36.80       48.69     38.05 o 
   0  12   4      509.66      471.21     86.18 o 
   1  12   4      128.63       88.12     37.43 o 
   2  12   4      202.76      109.26     37.59 o 
   3  12   4       17.44       37.75     31.17 o 
   1   0   5    29804.02    28758.52    367.86 o 
   2   0   5    10642.22    10892.57    124.78 o 
   3   0   5    34854.12    34074.33    444.96 o 
   4   0   5     5383.95     5291.45    117.76 o 
   5   0   5    14339.93    13549.34    305.07 o 
   6   0   5     2101.34     2124.01     63.88 o 
   7   0   5     3053.16     2739.51     75.32 o 
   8   0   5     1355.83     1442.85     56.03 o 
   9   0   5     4018.89     4158.30    109.56 o 
  10   0   5       44.79       38.72     19.67 o 
  11   0   5     3871.00     4014.24    175.72 o 
  12   0   5     1359.08     1370.72     87.48 o 
  13   0   5      852.12      780.99     84.78 o 
  14   0   5       22.27       62.04     39.52 o 
  15   0   5      274.93      245.29     80.47 o 
  16   0   5      181.57      173.86     67.56 o 
   0   1   5    45575.41    43821.13    536.57 o 
   1   1   5     3588.51     3646.48     31.97 o 
   2   1   5     6253.97     6173.48     50.02 o 
   3   1   5       91.30       82.80      8.55 o 
   4   1   5       64.70       82.40      8.87 o 
   5   1   5    29348.96    28646.93    421.29 o 
   6   1   5     2573.90     2744.46     59.59 o 
   7   1   5    20893.08    20799.88    406.27 o 
   8   1   5      166.29      163.81     21.88 o 
   9   1   5     3410.17     3136.11     72.52 o 
  10   1   5       19.90       17.92      9.85 o 
  11   1   5      297.48      273.12     31.69 o 
  12   1   5     1773.20     1782.95     77.36 o 
  13   1   5     1055.09     1173.24     77.87 o 
  14   1   5      392.27      318.26     47.10 o 
  15   1   5      370.44      392.92     63.21 o 
  16   1   5      613.38      487.55     70.18 o 
   1   2   5     7523.73     7303.66     69.28 o 
   2   2   5     8058.31     8060.57     66.42 o 
   3   2   5     5159.60     4962.14     42.65 o 
   4   2   5     8545.18     8866.58     89.89 o 
   5   2   5    19058.25    18795.46    250.70 o 
   6   2   5     3811.54     3835.16     57.73 o 
   7   2   5     9487.12     9750.72    173.29 o 
   8   2   5      523.94      469.11     30.61 o 
   9   2   5     1403.03     1469.29     58.65 o 
  10   2   5     3069.18     3037.31     98.90 o 
  11   2   5     4469.05     4426.80    128.53 o 
  12   2   5      255.18      219.48     37.73 o 
  13   2   5      327.44      296.81     40.66 o 
  14   2   5        0.38       35.96     30.40 o 
  15   2   5       14.97       12.22     39.49 o 
  16   2   5       78.82       90.07     38.20 o 
   0   3   5    28417.51    27989.09    333.91 o 
   1   3   5    22618.55    23665.70    265.14 o 
   2   3   5     4406.37     4358.78     60.52 o 
   3   3   5     1555.95     1657.23     42.63 o 
   4   3   5       96.48      115.34     14.85 o 
   5   3   5    22069.33    22456.19    224.66 o 
   6   3   5       23.82       27.01     13.20 o 
   7   3   5    15049.70    15805.27    246.91 o 
   8   3   5      576.64      681.48     51.96 o 
   9   3   5      329.20      353.45     32.19 o 
  10   3   5        4.02       13.06     20.51 o 
  11   3   5     1855.40     1740.68     71.67 o 
  12   3   5     1007.96      986.00     65.46 o 
  13   3   5     2498.58     2333.41    113.68 o 
  14   3   5      511.38      529.12     73.73 o 
  15   3   5      667.48      654.68     69.55 o 
  16   3   5      113.50      119.94     46.26 o 
   1   4   5    12823.49    12459.55    165.62 o 
   2   4   5    14263.42    14609.23    244.03 o 
   3   4   5     4362.29     4420.62     49.35 o 
   4   4   5     3045.64     3036.41     42.27 o 
   5   4   5    26940.62    28559.04    321.00 o 
   6   4   5     2088.19     2120.48     39.02 o 
   7   4   5    10155.84    10639.21    151.18 o 
   8   4   5      163.00      170.34     22.78 o 
   9   4   5      827.58      867.95     53.47 o 
  10   4   5     1305.47     1312.41     70.10 o 
  11   4   5     5028.88     5051.08    136.69 o 
  12   4   5      503.27      471.37     49.40 o 
  13   4   5      275.27      287.47     42.75 o 
  14   4   5       20.98       39.51     35.04 o 
  15   4   5        3.58       56.95     36.32 o 
   0   5   5    13864.23    13941.98    483.79 o 
   1   5   5     4795.20     4888.94     99.08 o 
   2   5   5     2686.19     2669.97     60.72 o 
   3   5   5      234.96      263.67     17.90 o 
   4   5   5       85.71       79.48     13.16 o 
   5   5   5    16711.70    16871.65    252.51 o 
   6   5   5      727.22      710.33     28.07 o 
   7   5   5    10704.01    10990.18    193.37 o 
   8   5   5        2.24       38.62     21.22 o 
   9   5   5     1443.85     1361.63     57.62 o 
  10   5   5        2.67       37.08     26.12 o 
  11   5   5      720.28      670.29     53.22 o 
  12   5   5     1280.54     1302.33     93.79 o 
  13   5   5      836.66      771.64     75.22 o 
  14   5   5       47.46       54.87     28.29 o 
  15   5   5      305.70      326.83     59.90 o 
   1   6   5     4474.75     4545.54    102.71 o 
   2   6   5     3956.29     3857.05     88.31 o 
   3   6   5     4394.20     4459.41     90.47 o 
   4   6   5     2206.44     2142.79     40.17 o 
   5   6   5     6528.52     6531.52    131.47 o 
   6   6   5     1613.35     1645.97     45.07 o 
   7   6   5     2089.25     2136.52     66.01 o 
   8   6   5       19.78       30.70     14.07 o 
   9   6   5     1245.44     1312.40     83.48 o 
  10   6   5      475.71      454.99     52.89 o 
  11   6   5     1528.80     1606.45    101.21 o 
  12   6   5      383.32      364.86     45.65 o 
  13   6   5      188.96      163.56     43.78 o 
  14   6   5       18.06       29.35     30.60 o 
   0   7   5    10126.45    10677.43    589.89 o 
   1   7   5      709.71      695.29     35.58 o 
   2   7   5     1700.59     1632.37     53.77 o 
   3   7   5        2.20       11.40      7.36 o 
   4   7   5      173.45      185.76     23.08 o 
   5   7   5     6485.50     6870.82    157.86 o 
   6   7   5      234.72      195.21     31.95 o 
   7   7   5     4872.97     5117.15    146.69 o 
   8   7   5        2.83       27.98     15.25 o 
   9   7   5      658.46      652.49     67.31 o 
  10   7   5        1.25       38.33     22.14 o 
  11   7   5       19.53       40.94     27.78 o 
  12   7   5      337.02      259.86     52.68 o 
  13   7   5      521.78      435.52     63.75 o 
   1   8   5     2636.65     2684.80    128.42 o 
   2   8   5     1196.25     1196.73     59.98 o 
   3   8   5     1943.22     1850.42     81.74 o 
   4   8   5     1482.23     1510.47     81.57 o 
   5   8   5     2444.34     2430.50     87.68 o 
   6   8   5      504.16      520.59     60.33 o 
   7   8   5     1773.33     1774.92     82.24 o 
   8   8   5       58.20       69.84     23.60 o 
   9   8   5      394.19      430.02     56.86 o 
  10   8   5      193.01      154.36     38.24 o 
  11   8   5     1113.06     1148.34     79.16 o 
  12   8   5       40.04       35.13     26.13 o 
   0   9   5     6036.43     5705.01    416.85 o 
   1   9   5     2359.29     2362.45    118.75 o 
   2   9   5      215.03      206.65     39.03 o 
   3   9   5      137.10      106.45     33.10 o 
   4   9   5       33.75       56.65     30.61 o 
   5   9   5     4170.30     4400.18    171.43 o 
   6   9   5      319.13      333.86     45.47 o 
   7   9   5     3311.27     3266.77    156.45 o 
   8   9   5        5.53       39.25     28.31 o 
   9   9   5       93.43      109.73     39.12 o 
  10   9   5       77.00       71.37     33.05 o 
  11   9   5      314.42      237.20     40.86 o 
   1  10   5     1526.74     1512.20    115.81 o 
   2  10   5      884.24      920.78     96.44 o 
   3  10   5      226.77      211.47     43.23 o 
   4  10   5      409.61      356.14     56.58 o 
   5  10   5     3452.81     3588.48    134.53 o 
   6  10   5      393.90      345.49     63.34 o 
   7  10   5     2094.09     2222.26    166.65 o 
   8  10   5       24.17       55.18     38.59 o 
   9  10   5        6.86       28.19     28.28 o 
   0  11   5     1315.97     1216.10    134.01 o 
   1  11   5     1139.40     1089.55    102.51 o 
   2  11   5      258.06      177.82     40.68 o 
   3  11   5       48.01       62.82     38.08 o 
   4  11   5        8.38       30.14     34.21 o 
   5  11   5     1532.61     1657.85    139.86 o 
   6  11   5        1.74       29.20     36.76 o 
   7  11   5      796.35      701.00     88.23 o 
   1  12   5      342.43      319.01     52.61 o 
   2  12   5      576.75      548.81     70.58 o 
   0   0   6      601.21      458.24     25.76 o 
   1   0   6     6644.94     6450.04    103.14 o 
   2   0   6        8.04       41.79     13.35 o 
   3   0   6     6391.66     6250.48    129.80 o 
   4   0   6    18481.22    17402.84    386.77 o 
   5   0   6     4983.08     5166.57    177.05 o 
   6   0   6     5267.51     5001.57    125.10 o 
   7   0   6       85.56       69.49     12.85 o 
   8   0   6       91.67       90.58     19.73 o 
   9   0   6      154.70      131.47     27.27 o 
  10   0   6      511.94      366.11     45.34 o 
  11   0   6       80.35       57.66     21.86 o 
  12   0   6     1987.19     2165.77    118.67 o 
  13   0   6      554.09      496.25     78.30 o 
  14   0   6        8.09       33.47     56.44 o 
  15   0   6     1534.38     1684.61    149.67 o 
  16   0   6     1362.38     1482.70    152.57 o 
   1   1   6    13186.90    13212.37    117.58 o 
   2   1   6     1046.60     1152.19     16.49 o 
   3   1   6      248.24      246.81     14.25 o 
   4   1   6      184.79      172.29     16.13 o 
   5   1   6    10936.49    10684.19    180.65 o 
   6   1   6     8626.03     7795.55    169.53 o 
   7   1   6      196.91      174.26     25.32 o 
   8   1   6     2656.22     2448.90     83.11 o 
   9   1   6      325.09      234.77     31.09 o 
  10   1   6     4521.99     4468.07    139.36 o 
  11   1   6      212.82      189.93     30.11 o 
  12   1   6      710.30      754.74     63.90 o 
  13   1   6      270.03      318.08     49.66 o 
  14   1   6      308.12      330.28     57.10 o 
  15   1   6       44.45       58.81     35.69 o 
  16   1   6      166.42      119.80     43.71 o 
   0   2   6     6723.11     6578.22     92.17 o 
   1   2   6      311.58      263.38     12.58 o 
   2   2   6     2025.62     2160.94     28.16 o 
   3   2   6    13967.91    14096.23    135.37 o 
   4   2   6    14040.90    13924.22    164.20 o 
   5   2   6        5.38       12.45     11.36 o 
   6   2   6     4211.28     4122.50     63.66 o 
   7   2   6     1934.25     1862.32     47.63 o 
   8   2   6        2.82       21.01     15.82 o 
   9   2   6      161.20      145.58     27.32 o 
  10   2   6       26.51       35.58     22.72 o 
  11   2   6     1279.70     1158.04     63.31 o 
  12   2   6     3333.72     3205.17    103.08 o 
  13   2   6       35.05       57.90     31.29 o 
  14   2   6       75.89       72.93     32.55 o 
  15   2   6     2013.16     2039.79    164.46 o 
  16   2   6     1705.88     1683.49    109.52 o 
   1   3   6     3776.29     3824.66     41.93 o 
   2   3   6       10.32       41.08     11.13 o 
   3   3   6      279.97      271.94     22.92 o 
   4   3   6     9862.46    10454.93    130.10 o 
   5   3   6     9028.10     8979.83    138.46 o 
   6   3   6    26033.98    27171.12    490.12 o 
   7   3   6      118.45      111.61     20.71 o 
   8   3   6       38.22       43.43     19.76 o 
   9   3   6     1074.26     1115.05     53.11 o 
  10   3   6     6922.58     7158.33    213.75 o 
  11   3   6       76.65       93.88     27.71 o 
  12   3   6       43.02       94.96     33.01 o 
  13   3   6      308.28      240.89     42.44 o 
  14   3   6       92.28       94.32     40.53 o 
  15   3   6      148.98      166.25     44.79 o 
   0   4   6     9743.28    10400.65    188.07 o 
   1   4   6     1024.53     1040.85     32.03 o 
   2   4   6      966.96     1129.25     34.22 o 
   3   4   6     9640.07     9679.99    111.52 o 
   4   4   6     9769.94     9957.45    128.70 o 
   5   4   6     1930.83     2035.42     37.29 o 
   6   4   6     2187.94     2170.27     46.36 o 
   7   4   6     1503.57     1478.07     46.04 o 
   8   4   6        1.53       18.82     28.53 o 
   9   4   6        2.08       29.62     25.47 o 
  10   4   6      343.03      354.40     42.63 o 
  11   4   6      192.82      133.49     25.45 o 
  12   4   6     3706.85     3720.05    133.12 o 
  13   4   6      172.89      141.14     33.49 o 
  14   4   6       73.67       65.64     30.80 o 
  15   4   6     1192.52     1182.27     91.08 o 
   1   5   6     6235.65     6386.76    117.15 o 
   2   5   6      252.93      301.40     24.37 o 
   3   5   6      154.14      130.86     17.47 o 
   4   5   6     2671.38     2782.61     69.64 o 
   5   5   6     5768.11     6020.38     89.99 o 
   6   5   6    10740.38    10658.38    181.95 o 
   7   5   6       40.89       39.93      9.48 o 
   8   5   6      595.89      621.19     39.42 o 
   9   5   6     1067.92     1035.12     58.36 o 
  10   5   6     3510.57     3591.12    110.54 o 
  11   5   6       62.47       91.18     26.14 o 
  12   5   6       66.20       88.81     27.91 o 
  13   5   6      209.32      219.61     36.71 o 
  14   5   6      142.90      131.22     27.65 o 
   0   6   6      874.94      745.78     70.88 o 
   1   6   6     1460.01     1602.31     57.73 o 
   2   6   6       81.95       78.49      9.36 o 
   3   6   6     3786.24     3745.05     89.30 o 
   4   6   6     4610.65     4803.61     96.77 o 
   5   6   6      118.48      105.75     16.55 o 
   6   6   6     1893.77     1979.67     50.48 o 
   7   6   6       85.20       98.21     22.62 o 
   8   6   6       13.91       40.52     16.35 o 
   9   6   6      191.00      187.96     35.26 o 
  10   6   6       18.14       52.16     26.39 o 
  11   6   6      237.28      201.80     36.39 o 
  12   6   6      849.19      823.76     78.50 o 
  13   6   6       24.41       37.62     32.78 o 
  14   6   6        0.25       36.94     23.06 o 
   1   7   6     1965.36     2097.42     77.61 o 
   2   7   6      411.67      347.23     35.36 o 
   3   7   6       76.38       57.67     27.05 o 
   4   7   6       51.96       59.73     14.51 o 
   5   7   6     2802.65     2898.16     94.81 o 
   6   7   6     1613.22     1652.19     70.65 o 
   7   7   6      456.53      507.63     65.21 o 
   8   7   6      552.48      522.26     53.37 o 
   9   7   6        9.26       46.27     29.02 o 
  10   7   6     1377.36     1529.19     72.23 o 
  11   7   6      338.84      304.23     51.41 o 
  12   7   6      180.30      197.70     52.65 o 
  13   7   6       45.66       57.07     34.16 o 
   0   8   6      512.05      548.04     70.83 o 
   1   8   6       21.14       27.24     34.18 o 
   2   8   6      409.22      403.18     48.90 o 
   3   8   6     2712.13     2817.63    105.91 o 
   4   8   6     3567.80     3701.87    116.20 o 
   5   8   6      284.87      259.02     40.60 o 
   6   8   6      821.31      960.13     83.62 o 
   7   8   6      116.98      146.07     26.93 o 
   8   8   6        0.16       37.98     24.34 o 
   9   8   6        5.42       51.20     29.70 o 
  10   8   6       12.25       27.83     31.49 o 
  11   8   6      221.99      205.02     42.83 o 
  12   8   6      769.38      799.36     74.82 o 
   1   9   6     1894.29     1989.21     89.93 o 
   2   9   6       40.64       41.60     38.64 o 
   3   9   6       22.94       63.22     24.33 o 
   4   9   6     1095.49     1181.92     84.37 o 
   5   9   6     1394.15     1486.65     92.72 o 
   6   9   6     3031.00     3078.72    173.83 o 
   7   9   6       19.00       15.93     36.32 o 
   8   9   6        6.07       61.51     34.86 o 
   9   9   6      635.77      625.93     71.00 o 
  10   9   6     1005.46     1084.91     71.86 o 
   0  10   6     1374.89     1452.23    119.57 o 
   1  10   6       43.88       62.56     39.18 o 
   2  10   6      695.06      665.98     65.13 o 
   3  10   6     1236.50     1166.15     77.97 o 
   4  10   6     1683.17     1829.18    112.80 o 
   5  10   6      205.29      141.54     49.55 o 
   6  10   6      263.47      269.04     57.41 o 
   7  10   6       97.70      111.13     40.17 o 
   8  10   6        4.78       44.92     43.75 o 
   1  11   6      296.55      277.68     55.45 o 
   2  11   6        9.55       16.60     36.18 o 
   3  11   6       89.85       49.63     32.94 o 
   4  11   6      683.87      645.86     84.35 o 
   5  11   6      723.76      698.79     77.60 o 
   6  11   6     1789.09     1733.96    109.94 o 
   1   0   7     3305.92     2729.86     51.57 o 
   2   0   7      726.07      623.69     29.49 o 
   3   0   7       27.91       59.37     15.24 o 
   4   0   7     1862.76     1730.92     64.13 o 
   5   0   7     3965.00     4277.09    107.05 o 
   6   0   7    13647.82    13489.13    565.62 o 
   7   0   7       18.13       24.35     11.82 o 
   8   0   7     3886.46     3589.27    135.70 o 
   9   0   7     6912.17     7019.32    333.40 o 
  10   0   7      163.62      155.39     38.47 o 
  11   0   7        4.02       69.56     35.17 o 
  12   0   7      311.64      319.68     75.06 o 
  13   0   7      380.68      464.42     81.68 o 
  14   0   7      287.85      267.63     83.92 o 
  15   0   7      679.87      727.95    141.96 o 
   0   1   7    10442.15     9916.69    172.52 o 
   1   1   7    11420.84    10882.28    109.27 o 
   2   1   7     4282.10     4040.92     51.33 o 
   3   1   7      545.36      558.37     25.18 o 
   4   1   7     4396.84     4176.37     72.54 o 
   5   1   7       11.40       18.70      9.83 o 
   6   1   7      397.02      365.99     15.00 o 
   7   1   7       70.66       77.41     17.81 o 
   8   1   7     2218.43     2090.13     89.22 o 
   9   1   7       55.03       62.74     16.65 o 
  10   1   7     3026.17     2702.59    107.26 o 
  11   1   7     5217.85     5354.37    205.41 o 
  12   1   7     2330.53     2503.86    101.14 o 
  13   1   7       34.95       55.83     29.43 o 
  14   1   7       34.36       57.72     29.04 o 
  15   1   7      785.06      645.23     89.41 o 
   1   2   7    18250.74    17951.90    176.75 o 
   2   2   7      602.33      490.43     21.88 o 
   3   2   7     2520.72     2590.92     49.50 o 
   4   2   7     3267.54     3234.40     56.76 o 
   5   2   7     3418.63     3342.75     59.74 o 
   6   2   7    20078.90    19450.13    360.83 o 
   7   2   7     1395.67     1283.10     31.98 o 
   8   2   7     1538.91     1396.38     56.27 o 
   9   2   7     6406.32     6619.07    156.14 o 
  10   2   7     1595.41     1432.95     74.54 o 
  11   2   7       37.37       41.22     26.53 o 
  12   2   7      526.51      425.92     50.79 o 
  13   2   7      542.24      656.72     64.48 o 
  14   2   7      297.27      239.54     55.95 o 
  15   2   7      319.84      325.51     59.29 o 
   0   3   7    15854.03    15251.56    176.35 o 
   1   3   7    10301.47    10400.61    101.01 o 
   2   3   7     2026.31     1853.32     46.78 o 
   3   3   7     1672.75     1617.37     31.03 o 
   4   3   7     6236.14     5870.32     90.89 o 
   5   3   7      621.31      541.30     29.11 o 
   6   3   7      638.04      554.40     28.40 o 
   7   3   7      617.80      648.01     26.64 o 
   8   3   7     2511.66     2380.98     69.21 o 
   9   3   7       15.66       37.62     24.11 o 
  10   3   7     2037.85     1894.89     81.50 o 
  11   3   7     8511.33     9844.34    209.93 o 
  12   3   7     2298.60     2289.90     97.64 o 
  13   3   7       18.63       44.31     28.73 o 
  14   3   7       48.30       63.33     28.48 o 
  15   3   7     1088.62      909.04     94.91 o 
   1   4   7     4117.54     3798.23     81.59 o 
   2   4   7      507.69      443.97     23.92 o 
   3   4   7     2984.61     3148.80     46.42 o 
   4   4   7     1153.17     1177.79     32.30 o 
   5   4   7     3506.76     3462.17     66.50 o 
   6   4   7     9551.46     9498.21    162.23 o 
   7   4   7     2304.24     2311.83     63.99 o 
   8   4   7     1947.71     1851.71     53.24 o 
   9   4   7     6608.81     6835.31    186.09 o 
  10   4   7      178.03      168.20     34.63 o 
  11   4   7      233.32      265.68     34.28 o 
  12   4   7      208.47      164.47     35.95 o 
  13   4   7      149.42      196.33     40.48 o 
  14   4   7      199.50      159.99     39.40 o 
  15   4   7       25.02       43.27     32.00 o 
   0   5   7     6283.15     6443.91    223.37 o 
   1   5   7     8254.82     8380.47    152.55 o 
   2   5   7      857.11      831.27     27.24 o 
   3   5   7      503.76      503.31     30.33 o 
   4   5   7     3906.44     3937.78     73.03 o 
   5   5   7       23.64       39.80     14.40 o 
   6   5   7        3.99       22.09      9.72 o 
   7   5   7      279.15      233.21     31.50 o 
   8   5   7     1016.78     1025.21     61.49 o 
   9   5   7      119.51      114.61     30.15 o 
  10   5   7     1474.06     1394.04     78.38 o 
  11   5   7     4206.84     4491.37    159.49 o 
  12   5   7     1972.41     1921.32     93.71 o 
  13   5   7       24.13       34.60     25.69 o 
  14   5   7      175.08      130.63     37.69 o 
   1   6   7     2904.11     2892.36     68.78 o 
   2   6   7      272.33      242.81     15.15 o 
   3   6   7       96.10       93.83     15.09 o 
   4   6   7     1136.67     1090.68     45.32 o 
   5   6   7        9.21       29.53     13.45 o 
   6   6   7     7040.67     7121.08    166.62 o 
   7   6   7       47.43       50.77     23.20 o 
   8   6   7     1048.80     1015.78     61.02 o 
   9   6   7     2408.19     2741.46     93.68 o 
  10   6   7      227.72      160.38     36.48 o 
  11   6   7       55.36       73.22     33.51 o 
  12   6   7      153.67      123.24     40.72 o 
  13   6   7       85.80       97.75     33.53 o 
   0   7   7     3169.30     3529.93    167.19 o 
   1   7   7     2349.05     2745.10     89.16 o 
   2   7   7     1960.69     2020.78     66.62 o 
   3   7   7      153.65      122.32     27.46 o 
   4   7   7      877.46      850.49     53.86 o 
   5   7   7      115.70      125.47     22.06 o 
   6   7   7      338.61      347.11     43.86 o 
   7   7   7       35.26       11.19     19.56 o 
   8   7   7      862.73      868.56     67.49 o 
   9   7   7       78.52       89.56     29.24 o 
  10   7   7     1242.39     1117.76     92.86 o 
  11   7   7     1602.96     1834.19     93.36 o 
  12   7   7      494.01      439.30     60.08 o 
   1   8   7     2017.22     2271.46    101.72 o 
   2   8   7      204.23      239.51     43.40 o 
   3   8   7      356.08      349.78     48.99 o 
   4   8   7      434.13      477.93     48.82 o 
   5   8   7       20.51       41.77     20.70 o 
   6   8   7     3861.68     3924.10    160.26 o 
   7   8   7      127.63      109.64     36.86 o 
   8   8   7      352.90      311.88     60.06 o 
   9   8   7     1909.57     2166.34    116.22 o 
  10   8   7      245.78      169.69     49.45 o 
  11   8   7       12.13       59.37     35.14 o 
   0   9   7     2208.06     2399.79    135.12 o 
   1   9   7     2209.27     2177.56     84.15 o 
   2   9   7      129.62      101.89     44.77 o 
   3   9   7       44.75       52.94     37.74 o 
   4   9   7     1041.46     1172.62     75.42 o 
   5   9   7       23.35       30.98     29.76 o 
   6   9   7        0.61       20.83     40.27 o 
   7   9   7       61.89       63.50     34.12 o 
   8   9   7      434.60      448.32     68.00 o 
   9   9   7        8.48       48.75     42.73 o 
  10   9   7      207.28      216.39     50.76 o 
   1  10   7      724.08      771.99     59.93 o 
   2  10   7      110.47      140.06     45.73 o 
   3  10   7      761.45      643.43     70.42 o 
   4  10   7      141.40      190.30     48.99 o 
   5  10   7      597.35      580.88     71.47 o 
   6  10   7     1835.84     1819.84    116.26 o 
   7  10   7      654.95      593.12     67.91 o 
   8  10   7      102.76       57.00     35.79 o 
   0  11   7     1011.50      999.03    104.78 o 
   1  11   7     1010.83      917.51     78.32 o 
   2  11   7       98.64      113.02     40.49 o 
   3  11   7        5.42       64.99     39.17 o 
   4  11   7      265.87      199.31     49.33 o 
   5  11   7        8.78       24.10     25.72 o 
   0   0   8    24119.24    23903.83    793.32 o 
   1   0   8     5151.66     4945.75    121.56 o 
   2   0   8     4308.09     4389.90     93.83 o 
   3   0   8     4529.14     4506.59    120.30 o 
   4   0   8     3254.06     3002.55     72.81 o 
   5   0   8      390.65      458.73     30.85 o 
   6   0   8      258.90      265.69     34.14 o 
   7   0   8        6.18       22.12     13.53 o 
   8   0   8     2274.38     2223.23     99.93 o 
   9   0   8     1118.02      932.52     79.03 o 
  10   0   8      302.49      346.17     70.46 o 
  11   0   8     3994.09     4490.40    199.09 o 
  12   0   8     3101.65     3214.75    183.67 o 
  13   0   8     1063.69     1038.48    134.18 o 
  14   0   8       16.74       42.37     38.19 o 
  15   0   8       25.73       -4.24     53.52 o 
   1   1   8     7434.96     7409.23    110.95 o 
   2   1   8    12473.81    12847.03    175.11 o 
   3   1   8      244.71      230.52     17.46 o 
   4   1   8     5990.34     6244.71    115.54 o 
   5   1   8       43.60       42.03     11.13 o 
   6   1   8    14261.18    14011.38    317.81 o 
   7   1   8        6.21       38.47     13.06 o 
   8   1   8        9.31       21.87     12.36 o 
   9   1   8     5505.38     5807.97    128.43 o 
  10   1   8     2694.17     2610.27    156.30 o 
  11   1   8        4.29       26.84     15.53 o 
  12   1   8       47.24       38.55     32.59 o 
  13   1   8     1055.80     1275.87     86.67 o 
  14   1   8        0.34       35.21     32.81 o 
  15   1   8      944.06     1030.09     84.57 o 
   0   2   8    56927.66    58217.31   1757.78 o 
   1   2   8     7522.24     7755.20    123.60 o 
   2   2   8     4478.60     4564.08     81.88 o 
   3   2   8      125.05      116.24     16.25 o 
   4   2   8     5022.94     4805.21     86.86 o 
   5   2   8       18.32       39.21     10.46 o 
   6   2   8      203.38      187.41     20.33 o 
   7   2   8     1403.80     1351.18     35.61 o 
   8   2   8     2087.21     2158.15     71.97 o 
   9   2   8      596.71      638.31     42.45 o 
  10   2   8       56.09       81.84     24.54 o 
  11   2   8     5463.84     6052.69    169.29 o 
  12   2   8     3627.52     3868.56    133.85 o 
  13   2   8      128.07      165.35     41.50 o 
  14   2   8       41.72       30.02     35.72 o 
  15   2   8      312.56      295.17     64.04 o 
   1   3   8     3204.71     3067.32     54.71 o 
   2   3   8     8992.26     9152.76    129.47 o 
   3   3   8      400.42      347.46     24.36 o 
   4   3   8     2216.49     2145.75     50.30 o 
   5   3   8        0.95       18.30      8.19 o 
   6   3   8    20601.16    22029.98    312.97 o 
   7   3   8       63.36       86.55     18.17 o 
   8   3   8       42.71       51.07     18.07 o 
   9   3   8     2357.84     2388.09     80.91 o 
  10   3   8     2221.82     2134.54     86.70 o 
  11   3   8      144.52      147.10     37.81 o 
  12   3   8       33.41       28.54     31.49 o 
  13   3   8     1134.63     1290.13     87.37 o 
  14   3   8       73.39       78.48     37.06 o 
  15   3   8      546.78      572.12     70.22 o 
   0   4   8    27079.68    27613.27    338.64 o 
   1   4   8     7559.15     7361.98    122.47 o 
   2   4   8     2659.38     2688.24     51.78 o 
   3   4   8      761.44      770.72     22.09 o 
   4   4   8     1851.75     1810.59     42.44 o 
   5   4   8       53.60       39.89     13.60 o 
   6   4   8      949.37      896.22     44.34 o 
   7   4   8      569.14      539.98     37.94 o 
   8   4   8      950.58      945.12     51.91 o 
   9   4   8      726.90      731.30     60.34 o 
  10   4   8       49.92       39.12     27.98 o 
  11   4   8     3915.82     4095.32    156.39 o 
  12   4   8     3160.15     3128.57     92.52 o 
  13   4   8      247.79      235.26     47.71 o 
  14   4   8       16.11       49.79     36.89 o 
   1   5   8     2549.16     2330.11     69.33 o 
   2   5   8     4855.37     4924.84    107.87 o 
   3   5   8        2.09       26.73     13.76 o 
   4   5   8     1441.92     1588.22     43.18 o 
   5   5   8       42.41       41.39     14.07 o 
   6   5   8     9921.49    10492.47    215.20 o 
   7   5   8       17.31       39.93     22.44 o 
   8   5   8        8.23       36.66     16.78 o 
   9   5   8     2578.31     2785.43     87.21 o 
  10   5   8     1237.71     1222.13     75.09 o 
  11   5   8        2.46       22.11     31.19 o 
  12   5   8       13.42       44.95     33.30 o 
  13   5   8      581.49      610.30     68.53 o 
  14   5   8       13.13       38.65     30.69 o 
   0   6   8    21137.44    22536.52    466.25 o 
   1   6   8     2467.57     2391.69     75.67 o 
   2   6   8     1037.50      757.46     71.47 o 
   3   6   8      398.53      314.97     22.67 o 
   4   6   8     1578.81     1615.78     61.58 o 
   5   6   8       25.38       20.70     16.70 o 
   6   6   8       77.22       85.41     30.66 o 
   7   6   8      225.65      227.67     33.22 o 
   8   6   8     1420.30     1429.02     69.43 o 
   9   6   8      254.77      263.39     47.44 o 
  10   6   8       32.55       76.25     32.22 o 
  11   6   8     2313.48     2488.62    130.81 o 
  12   6   8     1525.24     1541.47     89.50 o 
  13   6   8      188.52      175.68     41.66 o 
   1   7   8     1294.55     1394.78     80.24 o 
   2   7   8     2803.28     3139.94    119.19 o 
   3   7   8      207.93      206.26     31.56 o 
   4   7   8     2944.81     2842.14    102.51 o 
   5   7   8        5.91       21.09     13.22 o 
   6   7   8     4138.92     4446.54    131.82 o 
   7   7   8       23.50       40.16     18.33 o 
   8   7   8        3.99       43.76     28.04 o 
   9   7   8     1372.12     1596.39     72.01 o 
  10   7   8     1204.99     1277.06     96.78 o 
  11   7   8       15.64       38.26     27.75 o 
  12   7   8        6.97       43.56     30.17 o 
   0   8   8     6949.34     7571.81    332.08 o 
   1   8   8     1109.29     1178.12     71.52 o 
   2   8   8      783.06      803.87     60.03 o 
   3   8   8      144.13      130.68     41.44 o 
   4   8   8     1381.43     1358.69     79.41 o 
   5   8   8       25.11       48.41     39.56 o 
   6   8   8       92.97       91.95     47.46 o 
   7   8   8       74.56       68.15     32.76 o 
   8   8   8      414.09      456.01     67.37 o 
   9   8   8      150.79      177.23     45.26 o 
  10   8   8       62.80       58.41     40.82 o 
  11   8   8     1009.53     1105.65     95.23 o 
   1   9   8      784.52      834.06     67.43 o 
   2   9   8     2908.00     2882.73    154.21 o 
   3   9   8      175.73      157.48     45.22 o 
   4   9   8       42.38       52.74     42.76 o 
   5   9   8      170.51      109.11     41.08 o 
   6   9   8     3744.05     3920.05    130.57 o 
   7   9   8      127.31      103.90     35.56 o 
   8   9   8       89.27       95.36     44.28 o 
   9   9   8     1226.06     1263.26     88.33 o 
   0  10   8     4099.30     4553.55    323.07 o 
   1  10   8      652.34      673.37     65.24 o 
   2  10   8      164.96      142.90     45.03 o 
   3  10   8       27.60       58.84     44.86 o 
   4  10   8      373.84      446.88     64.80 o 
   5  10   8        0.59       63.26     32.94 o 
   6  10   8       86.43       77.02     39.58 o 
   7  10   8       74.92       76.81     45.06 o 
   1  11   8      131.94      133.64     40.88 o 
   2  11   8      335.06      274.16     52.47 o 
   3  11   8       12.50       15.94     47.83 o 
   4  11   8      238.08      177.21     56.14 o 
   1   0   9     2067.72     2199.15     61.14 o 
   2   0   9     1458.50     1501.42     52.41 o 
   3   0   9      225.96      216.42     24.90 o 
   4   0   9      750.82      736.51     36.68 o 
   5   0   9    15223.53    15882.49    466.98 o 
   6   0   9     1658.62     1565.21     91.22 o 
   7   0   9       85.17       86.90     20.08 o 
   8   0   9      289.29      239.98     21.81 o 
   9   0   9     2074.63     1938.35    105.32 o 
  10   0   9      743.07      652.60    136.57 o 
  11   0   9      365.31      360.94     78.68 o 
  12   0   9      599.01      570.84    106.17 o 
  13   0   9       53.81       28.70     62.98 o 
  14   0   9      607.57      580.33     98.01 o 
  15   0   9       80.40      124.28     52.89 o 
   0   1   9     7571.85     8231.65    149.50 o 
   1   1   9       15.44       22.17     18.30 o 
   2   1   9       90.57      112.36     18.58 o 
   3   1   9    16610.48    16641.87    242.92 o 
   4   1   9     1005.44      949.31     32.98 o 
   5   1   9      157.29      126.49     17.81 o 
   6   1   9       13.72       14.75      6.80 o 
   7   1   9     3410.11     3180.59    123.31 o 
   8   1   9        1.53       19.52     11.62 o 
   9   1   9      395.68      370.80     37.52 o 
  10   1   9      521.34      390.33     50.54 o 
  11   1   9     1263.67     1285.50     86.09 o 
  12   1   9       51.30       80.53     36.38 o 
  13   1   9        2.84       70.58     38.28 o 
  14   1   9       54.79       77.10     36.35 o 
  15   1   9     2038.29     2115.64    115.86 o 
   1   2   9     2898.41     2891.08     86.29 o 
   2   2   9      507.23      522.05     27.74 o 
   3   2   9      281.95      280.98     23.82 o 
   4   2   9      207.65      203.45     24.00 o 
   5   2   9    16659.80    16187.85    334.73 o 
   6   2   9     1725.25     1658.05     51.74 o 
   7   2   9       16.74       22.76     12.56 o 
   8   2   9     1194.78      930.59     62.26 o 
   9   2   9      520.38      485.64     43.46 o 
  10   2   9      177.72      162.98     33.70 o 
  11   2   9       27.79       22.63     40.08 o 
  12   2   9      473.10      433.32     56.21 o 
  13   2   9       42.32       91.00     43.18 o 
  14   2   9      298.90      303.04     55.77 o 
   0   3   9     3153.79     3480.98    165.37 o 
   1   3   9       50.75       66.89     18.72 o 
   2   3   9        5.44       35.03     12.37 o 
   3   3   9    11275.13    11234.16    188.21 o 
   4   3   9       82.54       95.19     21.24 o 
   5   3   9      159.18      166.95     18.84 o 
   6   3   9      374.24      338.73     37.65 o 
   7   3   9      904.45      909.35     48.10 o 
   8   3   9      276.32      287.88     36.78 o 
   9   3   9      290.96      267.63     37.93 o 
  10   3   9      317.98      282.91     34.71 o 
  11   3   9     1302.39     1287.50     77.50 o 
  12   3   9       32.88       34.89     38.41 o 
  13   3   9        6.05       28.44     35.77 o 
  14   3   9       45.07       31.04     32.29 o 
   1   4   9     3250.74     3060.18     75.41 o 
   2   4   9       82.51       71.68     12.92 o 
   3   4   9      634.77      635.19     26.97 o 
   4   4   9      112.46      123.47     22.11 o 
   5   4   9     9120.54     9243.08    180.61 o 
   6   4   9     1401.35     1417.02     55.92 o 
   7   4   9      114.18      111.11     27.27 o 
   8   4   9       11.28       25.21     14.53 o 
   9   4   9      118.29      132.36     35.02 o 
  10   4   9       32.07       32.21     22.80 o 
  11   4   9       43.41       54.67     22.14 o 
  12   4   9      381.57      300.54     51.40 o 
  13   4   9        7.12       59.20     44.41 o 
  14   4   9      240.82      185.19     41.16 o 
   0   5   9     7565.26     7431.91    235.14 o 
   1   5   9      704.42      647.95     42.65 o 
   2   5   9       49.82       59.55     14.84 o 
   3   5   9     9499.33     9512.46    170.91 o 
   4   5   9      630.52      714.76     41.88 o 
   5   5   9       96.46       94.50     17.54 o 
   6   5   9       50.91       51.81     22.83 o 
   7   5   9     1368.80     1418.20     69.04 o 
   8   5   9       31.44       36.05     14.37 o 
   9   5   9       60.73       52.61     25.01 o 
  10   5   9      570.78      483.48     52.23 o 
  11   5   9     1143.39     1152.05     91.81 o 
  12   5   9       95.43       94.08     37.49 o 
  13   5   9        6.53       49.06     32.34 o 
   1   6   9     1114.90     1062.05     39.17 o 
   2   6   9       61.52       88.44     22.06 o 
   3   6   9       58.68       47.48     19.86 o 
   4   6   9       13.68       29.22     17.38 o 
   5   6   9     7423.33     7645.68    210.52 o 
   6   6   9      531.45      497.10     58.36 o 
   7   6   9       26.75       52.34     20.75 o 
   8   6   9      455.23      401.35     52.14 o 
   9   6   9      618.59      626.43     53.74 o 
  10   6   9      277.08      291.57     45.05 o 
  11   6   9       81.43       68.23     34.70 o 
  12   6   9      106.09      116.79     34.47 o 
   0   7   9      890.29      899.17     89.54 o 
   1   7   9      119.36       88.24     36.94 o 
   2   7   9       56.52       54.86     41.36 o 
   3   7   9     4868.83     5179.32    185.42 o 
   4   7   9       25.00       38.80     16.90 o 
   5   7   9       34.62       61.81     24.81 o 
   6   7   9       27.44       39.17     23.85 o 
   7   7   9      491.38      495.00     55.70 o 
   8   7   9       13.49       35.26     33.25 o 
   9   7   9      101.88      104.08     36.26 o 
  10   7   9      153.29       97.91     38.76 o 
  11   7   9      474.87      390.74     55.93 o 
   1   8   9      492.08      536.36     56.07 o 
   2   8   9      447.26      489.39     55.19 o 
   3   8   9      100.69      100.88     46.13 o 
   4   8   9       60.03       97.37     42.00 o 
   5   8   9     3674.60     3964.37    172.30 o 
   6   8   9      579.23      627.42     77.27 o 
   7   8   9      127.32      104.31     36.70 o 
   8   8   9      512.09      480.90     64.17 o 
   9   8   9      667.64      685.28     73.52 o 
  10   8   9      101.35       99.18     41.05 o 
   0   9   9      750.54      771.90    103.59 o 
   1   9   9       70.57       62.18     42.19 o 
   2   9   9       31.27       28.80     37.46 o 
   3   9   9     2680.84     2469.89    111.54 o 
   4   9   9      221.51      184.59     53.51 o 
   5   9   9        0.05       38.64     40.86 o 
   6   9   9       38.06       63.84     36.49 o 
   7   9   9      473.81      572.86     77.94 o 
   8   9   9       18.46       29.50     26.25 o 
   9   9   9       11.45       54.18     33.34 o 
   1  10   9      372.42      331.84     56.20 o 
   2  10   9       32.43       40.84     39.13 o 
   3  10   9        0.50       47.87     38.12 o 
   4  10   9        3.33       30.70     39.63 o 
   5  10   9     1331.20     1524.97     85.68 o 
   6  10   9      175.28      168.21     45.95 o 
   0  11   9      567.94      406.04     79.01 o 
   1  11   9        7.45       34.51     38.41 o 
   2  11   9       58.69       93.50     51.15 o 
   0   0  10    11649.96    12644.29    315.96 o 
   1   0  10      727.91      843.30     56.37 o 
   2   0  10      915.93      852.61     62.08 o 
   3   0  10      971.81      982.19     59.37 o 
   4   0  10     4949.11     4891.88    143.50 o 
   5   0  10     7500.09     7491.48    203.82 o 
   6   0  10       24.49       42.45     24.09 o 
   7   0  10    15150.52    14263.58    721.80 o 
   8   0  10      148.61      119.12     26.18 o 
   9   0  10     1276.66     1332.30    111.45 o 
  10   0  10      150.92      132.51     69.12 o 
  11   0  10       50.55      134.40     71.32 o 
  12   0  10     2792.77     2931.56    128.65 o 
  13   0  10     1233.58     1222.29     99.29 o 
  14   0  10      317.92      205.63     66.56 o 
   1   1  10     2197.11     2357.35     55.06 o 
   2   1  10     4552.50     4794.40     83.35 o 
   3   1  10     5140.67     5262.03     98.36 o 
   4   1  10      139.80      172.86     18.83 o 
   5   1  10     9356.12     9398.57    185.95 o 
   6   1  10     8491.68     8059.25    215.42 o 
   7   1  10     1981.79     1741.11     67.61 o 
   8   1  10       57.16       62.90     19.56 o 
   9   1  10     1421.94     1292.40     77.95 o 
  10   1  10     2064.05     2165.00    109.49 o 
  11   1  10     2513.38     2392.79    120.20 o 
  12   1  10       90.45       48.54     35.18 o 
  13   1  10      234.97      219.27     50.45 o 
  14   1  10      152.28      132.36     37.32 o 
   0   2  10    13410.79    13593.03    235.16 o 
   1   2  10      287.00      283.04     25.30 o 
   2   2  10      698.29      728.57     28.34 o 
   3   2  10      164.58      138.38     20.79 o 
   4   2  10     1631.45     1552.69     53.29 o 
   5   2  10     7327.49     7422.44    172.77 o 
   6   2  10        2.16       13.43     10.47 o 
   7   2  10    10069.00    10333.28    335.47 o 
   8   2  10      518.63      498.85     45.32 o 
   9   2  10     1731.21     1635.12     81.09 o 
  10   2  10       39.25       42.56     34.92 o 
  11   2  10       77.17       86.36     44.75 o 
  12   2  10     1367.83     1457.38     78.48 o 
  13   2  10      973.40      913.54     80.52 o 
  14   2  10      102.41       80.97     34.43 o 
   1   3  10     1017.04     1037.00     39.94 o 
   2   3  10      318.92      293.70     24.07 o 
   3   3  10     5018.06     5014.24    102.02 o 
   4   3  10      938.74      958.18     41.20 o 
   5   3  10     9433.55     9242.18    273.33 o 
   6   3  10     1519.29     1432.77     65.31 o 
   7   3  10     1184.53     1239.02     54.88 o 
   8   3  10      416.57      324.23     28.98 o 
   9   3  10     2707.05     2724.54     98.23 o 
  10   3  10      516.29      531.81     46.93 o 
  11   3  10     1834.46     1783.59    104.51 o 
  12   3  10       76.32       69.19     40.99 o 
  13   3  10      130.32      102.35     33.62 o 
  14   3  10      180.59      101.88     35.75 o 
   0   4  10     7852.89     7314.01    331.05 o 
   1   4  10       22.62       24.23     14.26 o 
   2   4  10      223.27      214.61     24.20 o 
   3   4  10      123.58      120.53     18.66 o 
   4   4  10     1928.09     1871.61     53.18 o 
   5   4  10     4317.44     4503.35    109.22 o 
   6   4  10       90.69      103.12     27.15 o 
   7   4  10     5816.08     6182.09    166.33 o 
   8   4  10       86.19       59.47     31.33 o 
   9   4  10     1420.48     1429.37     72.56 o 
  10   4  10      120.17       94.23     41.65 o 
  11   4  10       44.89       62.04     32.52 o 
  12   4  10     1206.93     1324.57     84.15 o 
  13   4  10      385.88      341.70     55.26 o 
   1   5  10      532.76      572.52     48.89 o 
   2   5  10     2168.54     2033.33     70.50 o 
   3   5  10     3387.14     3418.06     97.72 o 
   4   5  10        4.95       17.37     21.00 o 
   5   5  10     6606.09     6530.62    159.80 o 
   6   5  10     4366.67     4301.38    136.17 o 
   7   5  10     1289.35     1251.65     69.61 o 
   8   5  10       92.02       95.17     30.64 o 
   9   5  10      995.69      974.00     74.73 o 
  10   5  10      704.24      697.34     61.91 o 
  11   5  10     2050.50     1951.60     75.58 o 
  12   5  10       17.65       47.06     32.14 o 
  13   5  10       25.89       33.07     32.95 o 
   0   6  10     6404.88     6687.99    239.23 o 
   1   6  10      589.19      569.66     41.02 o 
   2   6  10      115.08      123.78     26.15 o 
   3   6  10      163.23      151.79     26.34 o 
   4   6  10     1347.95     1383.46     67.90 o 
   5   6  10     2867.01     2863.36     94.54 o 
   6   6  10        5.00       31.12     20.39 o 
   7   6  10     5683.38     6113.44    157.14 o 
   8   6  10      148.02      126.87     28.92 o 
   9   6  10      358.99      289.98     45.22 o 
  10   6  10        3.79       52.68     30.58 o 
  11   6  10       77.00       63.94     33.76 o 
  12   6  10     1036.07     1071.62     99.23 o 
   1   7  10      736.17      790.26     62.90 o 
   2   7  10      937.12      945.32     79.10 o 
   3   7  10     1436.26     1342.04     83.90 o 
   4   7  10       61.23       99.61     34.18 o 
   5   7  10     2558.72     2555.38    132.69 o 
   6   7  10     2413.59     2477.73    115.70 o 
   7   7  10      716.25      711.12     77.46 o 
   8   7  10      244.76      233.24     52.57 o 
   9   7  10      392.11      443.80     61.35 o 
  10   7  10      804.19      905.00     78.80 o 
  11   7  10      819.06      668.39     77.29 o 
   0   8  10     2574.78     2914.22    155.51 o 
   1   8  10      141.57      131.61     38.77 o 
   2   8  10       24.78       50.84     32.76 o 
   3   8  10      232.59      182.26     44.95 o 
   4   8  10      635.05      637.48     80.76 o 
   5   8  10     2006.79     2041.64     89.29 o 
   6   8  10        6.04       49.60     38.99 o 
   7   8  10     2587.04     2747.74    106.75 o 
   8   8  10      200.95      162.86     46.29 o 
   9   8  10      381.29      372.26     54.66 o 
  10   8  10        2.48       65.51     45.13 o 
   1   9  10      427.08      388.93     47.84 o 
   2   9  10      595.67      635.20     65.92 o 
   3   9  10      381.07      457.32     64.57 o 
   4   9  10        1.97       12.44     39.75 o 
   5   9  10     1687.77     1779.98     94.28 o 
   6   9  10     1087.97     1165.62     81.72 o 
   7   9  10      503.90      419.14     75.88 o 
   8   9  10        1.31       64.91     34.33 o 
   0  10  10     1122.66     1235.79    100.68 o 
   1  10  10       26.07       27.22     39.59 o 
   2  10  10        2.86       58.47     49.04 o 
   3  10  10        0.25       64.17     38.23 o 
   4  10  10      185.08      129.17     51.06 o 
   5  10  10      618.08      577.25     69.60 o 
   1   0  11    10515.03    11094.26    233.54 o 
   2   0  11        0.07       36.80     42.02 o 
   3   0  11      721.43      817.77     63.81 o 
   4   0  11     2543.56     2463.81     90.48 o 
   5   0  11     1038.71      975.06     56.72 o 
   6   0  11        0.81       16.08     26.52 o 
   7   0  11     1873.92     1693.75     87.72 o 
   8   0  11      459.16      371.48     43.33 o 
   9   0  11     2993.32     3106.96    195.32 o 
  10   0  11     2694.09     2863.28    161.37 o 
  11   0  11      451.23      419.85     98.32 o 
  12   0  11     1274.14     1596.53    145.69 o 
  13   0  11     1180.91     1342.49    144.87 o 
  14   0  11      236.79      204.42     68.49 o 
   0   1  11     1440.68     1493.73     70.18 o 
   1   1  11     8370.20     9145.93    127.41 o 
   2   1  11     2428.21     2554.40     57.03 o 
   3   1  11     1057.29      986.74     40.67 o 
   4   1  11      783.77      785.70     45.23 o 
   5   1  11     1831.95     1812.67     64.50 o 
   6   1  11     1675.32     1633.48     54.05 o 
   7   1  11        2.91       22.85     15.64 o 
   8   1  11     1086.61     1047.36     55.57 o 
   9   1  11       37.89       78.17     31.86 o 
  10   1  11      951.41     1061.68     85.35 o 
  11   1  11     4342.03     4450.33    201.00 o 
  12   1  11     1008.95     1086.66     94.17 o 
  13   1  11       30.05       70.04     40.61 o 
  14   1  11       87.58       68.51     34.24 o 
   1   2  11     7978.65     8395.98    112.93 o 
   2   2  11       24.73       39.59     18.30 o 
   3   2  11      258.58      262.85     24.64 o 
   4   2  11     1642.05     1765.39     58.74 o 
   5   2  11       41.72       38.75     13.99 o 
   6   2  11      509.23      526.78     44.63 o 
   7   2  11      462.24      433.32     43.04 o 
   8   2  11        6.03       16.48     15.06 o 
   9   2  11     1636.42     1660.90     68.70 o 
  10   2  11     2681.30     3019.80    126.95 o 
  11   2  11      350.11      320.47     54.84 o 
  12   2  11      939.24     1141.05     73.96 o 
  13   2  11      645.57      596.15     71.21 o 
   0   3  11      209.74      187.15     40.99 o 
   1   3  11     3055.91     3096.82     75.78 o 
   2   3  11       13.64       37.11     16.06 o 
   3   3  11     2207.68     2260.37     66.55 o 
   4   3  11       12.31       33.67     18.76 o 
   5   3  11      590.38      547.24     41.56 o 
   6   3  11     1528.44     1525.93     69.91 o 
   7   3  11        3.06       25.54     22.03 o 
   8   3  11     1965.27     2095.57     92.61 o 
   9   3  11      110.63      118.68     29.10 o 
  10   3  11      590.14      649.39     67.42 o 
  11   3  11     2014.68     2084.28    104.23 o 
  12   3  11      318.06      274.48     51.22 o 
  13   3  11       88.65       95.01     38.48 o 
   1   4  11     4737.96     4480.41    139.16 o 
   2   4  11      319.02      328.66     31.42 o 
   3   4  11      219.83      183.89     24.20 o 
   4   4  11     1929.28     1906.00     53.05 o 
   5   4  11      298.58      263.38     30.41 o 
   6   4  11      142.54      122.51     27.67 o 
   7   4  11       21.10       23.99     23.91 o 
   8   4  11       29.36       44.53     23.90 o 
   9   4  11      894.94      915.67     72.05 o 
  10   4  11     1908.76     2048.94     85.42 o 
  11   4  11      228.57      225.90     51.63 o 
  12   4  11      253.17      275.80     45.71 o 
  13   4  11      630.53      562.14     63.35 o 
   0   5  11      477.06      388.56     70.01 o 
   1   5  11     4408.59     4344.89    155.61 o 
   2   5  11      851.69      819.36     49.61 o 
   3   5  11      532.82      515.05     41.13 o 
   4   5  11        7.58       14.02     16.48 o 
   5   5  11      853.32      784.37     64.35 o 
   6   5  11      776.13      774.87     60.15 o 
   7   5  11        1.34       19.13     23.37 o 
   8   5  11      782.14      872.82     68.70 o 
   9   5  11       47.55       82.93     32.96 o 
  10   5  11      849.97      967.75     79.32 o 
  11   5  11     1955.03     2137.09     91.72 o 
  12   5  11      352.70      328.73     56.20 o 
   1   6  11     4748.78     4634.68    153.02 o 
   2   6  11        7.43       29.70     27.32 o 
   3   6  11     1012.19     1000.23     61.31 o 
   4   6  11     1353.23     1308.54     64.91 o 
   5   6  11      917.96      898.80     65.26 o 
   6   6  11      249.29      226.18     32.21 o 
   7   6  11     1061.00     1012.78     83.67 o 
   8   6  11      124.14       89.80     32.86 o 
   9   6  11     1295.22     1298.78     92.49 o 
  10   6  11     1361.51     1541.61     98.68 o 
  11   6  11      182.88      128.16     35.76 o 
   0   7  11      503.50      494.55     88.39 o 
   1   7  11     1768.70     1889.54    103.33 o 
   2   7  11      677.68      583.63     69.49 o 
   3   7  11      296.69      255.88     46.87 o 
   4   7  11      481.56      443.83     72.41 o 
   5   7  11      640.11      589.98     61.83 o 
   6   7  11      463.57      471.97     65.36 o 
   7   7  11       21.11       76.01     53.32 o 
   8   7  11      430.88      509.71     78.87 o 
   9   7  11        3.09       19.59     43.91 o 
  10   7  11      341.72      312.02     64.27 o 
   1   8  11     1666.57     1670.52    101.03 o 
   2   8  11       16.81       64.71     36.92 o 
   3   8  11       71.58       70.29     39.09 o 
   4   8  11      611.98      578.52     65.10 o 
   5   8  11      113.47      123.26     38.26 o 
   6   8  11       27.18      100.85     44.98 o 
   7   8  11      405.43      408.12     70.16 o 
   8   8  11      134.69      162.80     52.35 o 
   9   8  11      739.83      746.27     76.32 o 
   0   9  11       86.87       86.52     62.66 o 
   1   9  11     1866.13     1844.79    104.97 o 
   2   9  11      426.67      349.01     52.25 o 
   3   9  11       67.26       75.14     39.16 o 
   4   9  11       44.83       68.70     37.34 o 
   5   9  11      130.55       77.14     42.92 o 
   6   9  11      305.18      322.57     57.67 o 
   7   9  11       44.93       53.60     35.51 o 
   1  10  11      551.04      525.46     64.33 o 
   2  10  11       37.20       77.38     40.31 o 
   3  10  11       14.86       47.79     43.38 o 
   4  10  11      202.14      137.71     49.58 o 
   0   0  12        1.14       62.48     68.51 o 
   1   0  12     6732.01     7166.39    192.65 o 
   2   0  12     2422.20     2620.30    146.56 o 
   3   0  12     1883.15     1924.38     94.90 o 
   4   0  12     1182.25     1215.53     97.29 o 
   5   0  12     3139.16     3085.57    113.03 o 
   6   0  12       21.45       68.42     36.11 o 
   7   0  12        7.86       -4.80     24.08 o 
   8   0  12        5.78       21.47     27.83 o 
   9   0  12        5.39       41.57     57.14 o 
  10   0  12     2008.11     2170.56    173.16 o 
  11   0  12     1452.91     1477.74    179.49 o 
  12   0  12      120.49      160.17     64.43 o 
  13   0  12      474.75      570.34    120.12 o 
   1   1  12    10576.62    11236.81    222.07 o 
   2   1  12       10.51       37.59     24.58 o 
   3   1  12        9.68       28.86     19.63 o 
   4   1  12     3030.88     3196.90     70.92 o 
   5   1  12        8.67       43.69     21.83 o 
   6   1  12     1722.37     1684.02     73.15 o 
   7   1  12     2398.83     2151.68     80.65 o 
   8   1  12      996.83      853.22     55.93 o 
   9   1  12      740.40      807.64     66.82 o 
  10   1  12      181.88      177.64     42.54 o 
  11   1  12       36.79       41.10     43.52 o 
  12   1  12       37.37       42.71     33.19 o 
  13   1  12      503.07      489.67     63.59 o 
   0   2  12      557.96      631.95     70.26 o 
   1   2  12     6791.95     7296.59    148.05 o 
   2   2  12      996.49     1046.71     48.90 o 
   3   2  12     4241.68     4253.04     91.84 o 
   4   2  12     1287.29     1330.21     55.26 o 
   5   2  12     1519.38     1405.52     62.66 o 
   6   2  12      238.93      232.67     33.32 o 
   7   2  12      128.40      154.19     31.00 o 
   8   2  12       99.54      106.50     29.53 o 
   9   2  12        4.47       -8.70     37.99 o 
  10   2  12     1000.00      933.22     91.91 o 
  11   2  12     1107.75     1144.31    103.58 o 
  12   2  12        3.34       19.34     38.93 o 
  13   2  12       13.33       42.99     35.53 o 
   1   3  12     6938.31     7172.61    125.80 o 
   2   3  12      302.18      319.70     37.67 o 
   3   3  12      456.25      448.31     35.44 o 
   4   3  12      141.02      131.81     24.33 o 
   5   3  12       61.55       41.21     20.01 o 
   6   3  12      103.67      140.09     35.54 o 
   7   3  12     1028.01      986.80     52.80 o 
   8   3  12      256.44      281.74     38.37 o 
   9   3  12      300.50      313.50     49.09 o 
  10   3  12      255.54      202.91     49.10 o 
  11   3  12      236.85      310.47     54.17 o 
  12   3  12       19.33       61.50     44.50 o 
  13   3  12      102.53       90.03     34.67 o 
   0   4  12     1307.68     1228.15     92.90 o 
   1   4  12     2921.02     2896.90     85.56 o 
   2   4  12      125.01      129.22     29.45 o 
   3   4  12     4587.42     4538.04    121.11 o 
   4   4  12      272.20      334.51     30.17 o 
   5   4  12      769.68      752.85     57.19 o 
   6   4  12      139.75      122.41     28.60 o 
   7   4  12       29.92       46.76     24.74 o 
   8   4  12        0.98       34.56     25.00 o 
   9   4  12        0.89       25.99     25.20 o 
  10   4  12      369.54      319.08     60.18 o 
  11   4  12      817.74      746.36     76.81 o 
  12   4  12      101.50       80.40     31.48 o 
   1   5  12     4794.71     4842.60    156.17 o 
   2   5  12       44.05       53.82     26.74 o 
   3   5  12       32.47       37.03     22.69 o 
   4   5  12     2190.91     2140.68     82.35 o 
   5   5  12       86.27       76.82     28.70 o 
   6   5  12      801.90      778.22     66.71 o 
   7   5  12     1504.87     1442.97    102.93 o 
   8   5  12     1041.90      904.66     68.00 o 
   9   5  12      229.16      201.27     42.38 o 
  10   5  12      153.34      140.32     47.37 o 
  11   5  12       82.18      101.21     36.97 o 
   0   6  12      154.38      145.63     40.86 o 
   1   6  12     3536.71     3478.71    107.48 o 
   2   6  12     1039.12      944.65     61.38 o 
   3   6  12     1167.17     1181.59     56.50 o 
   4   6  12      689.71      695.24     58.71 o 
   5   6  12     1097.38     1127.49     76.37 o 
   6   6  12       12.15       50.17     31.63 o 
   7   6  12        1.00       62.51     35.00 o 
   8   6  12       36.18       64.28     40.69 o 
   9   6  12        0.47       50.96     44.48 o 
  10   6  12      748.76      594.16     68.77 o 
   1   7  12     3406.10     3655.27    155.93 o 
   2   7  12       21.26       40.75     32.61 o 
   3   7  12        0.46       42.02     38.25 o 
   4   7  12      726.24      701.60     70.09 o 
   5   7  12        1.59       24.14     37.34 o 
   6   7  12      633.77      637.36     74.49 o 
   7   7  12      987.49      938.21    106.21 o 
   8   7  12      379.75      287.29     57.61 o 
   9   7  12      357.60      272.77     63.18 o 
   0   8  12      304.09      275.73     68.90 o 
   1   8  12     1918.67     1985.31     93.21 o 
   2   8  12      838.85      752.88     68.81 o 
   3   8  12      282.67      273.44     57.40 o 
   4   8  12      415.64      432.83     61.42 o 
   5   8  12      614.99      508.71     64.88 o 
   6   8  12        4.56       84.50     50.14 o 
   7   8  12       22.26       88.25     41.89 o 
   8   8  12       15.64       44.57     38.65 o 
   1   9  12     1272.01     1386.48     86.38 o 
   2   9  12       21.57       75.05     41.63 o 
   3   9  12        3.21       88.35     47.02 o 
   4   9  12      390.71      369.42     61.93 o 
   5   9  12       23.20       53.48     37.85 o 
   6   9  12       84.75      143.75     48.44 o 
   0  10  12       68.28      115.56     68.31 o 
   1  10  12      454.16      344.10     54.76 o 
   1   0  13      139.04      142.20     43.92 o 
   2   0  13      121.45      106.00     37.79 o 
   3   0  13      614.84      575.66     70.99 o 
   4   0  13        4.46       40.33     26.43 o 
   5   0  13     4308.07     4395.95    184.72 o 
   6   0  13     8138.50     9083.71    288.76 o 
   7   0  13     1122.42     1104.93     72.98 o 
   8   0  13       27.05       50.99     64.51 o 
   9   0  13     1261.23     1312.90    124.92 o 
  10   0  13     1018.21     1150.72    100.01 o 
  11   0  13     1706.91     1655.03    135.66 o 
  12   0  13      294.69      265.38     74.60 o 
   0   1  13     3275.51     3651.17    112.92 o 
   1   1  13     1085.79     1150.46     68.58 o 
   2   1  13       26.25       51.71     21.48 o 
   3   1  13      754.01      708.78     52.75 o 
   4   1  13     4479.31     4659.84    127.01 o 
   5   1  13     3659.70     3724.21    117.48 o 
   6   1  13      212.55      224.78     29.92 o 
   7   1  13     3689.34     3664.86    141.94 o 
   8   1  13      140.89      158.79     36.27 o 
   9   1  13       30.62       28.24     29.96 o 
  10   1  13       41.00       55.88     42.49 o 
  11   1  13       70.88       97.82     41.22 o 
  12   1  13      712.69      744.56     76.50 o 
   1   2  13     1145.29     1157.79     52.27 o 
   2   2  13        2.17       27.54     22.51 o 
   3   2  13      529.63      572.92     44.70 o 
   4   2  13        5.73       16.46     22.80 o 
   5   2  13     4550.07     4416.27    130.25 o 
   6   2  13     4203.80     4434.54    127.92 o 
   7   2  13     1108.56     1142.08     68.86 o 
   8   2  13      240.83      268.76     35.26 o 
   9   2  13      719.86      625.50     67.99 o 
  10   2  13      414.46      416.68     56.18 o 
  11   2  13     2019.36     1925.91    105.27 o 
  12   2  13      119.70      114.36     37.59 o 
   0   3  13     2570.77     2807.01    129.08 o 
   1   3  13      129.45      116.67     28.39 o 
   2   3  13       15.43       38.23     25.95 o 
   3   3  13       18.84       42.19     17.95 o 
   4   3  13     2197.23     2295.68     85.44 o 
   5   3  13     2344.62     2328.85     84.23 o 
   6   3  13      196.37      218.37     31.51 o 
   7   3  13     3941.76     3926.34    134.28 o 
   8   3  13      148.82      156.89     30.73 o 
   9   3  13      372.93      285.86     50.06 o 
  10   3  13        8.13       54.77     38.20 o 
  11   3  13       92.56       86.24     35.27 o 
  12   3  13      360.20      300.39     53.84 o 
   1   4  13      431.30      418.26     52.78 o 
   2   4  13       94.95       72.32     27.39 o 
   3   4  13      473.72      457.39     46.86 o 
   4   4  13      161.58      144.39     29.63 o 
   5   4  13     1624.52     1620.83     72.38 o 
   6   4  13     3627.48     3798.30    131.84 o 
   7   4  13      715.22      796.98     72.93 o 
   8   4  13      301.00      315.52     43.66 o 
   9   4  13      276.69      241.24     47.46 o 
  10   4  13      537.80      466.87     72.69 o 
  11   4  13     1431.13     1292.01     81.73 o 
   0   5  13     2815.41     2829.04    181.01 o 
   1   5  13      170.30      148.74     31.95 o 
   2   5  13       10.31       36.53     25.71 o 
   3   5  13      461.37      426.06     45.71 o 
   4   5  13     2104.92     2269.17     96.41 o 
   5   5  13     1694.71     1728.85    103.63 o 
   6   5  13      104.03       80.76     31.63 o 
   7   5  13     2621.10     2487.81     76.16 o 
   8   5  13       68.26       62.58     27.20 o 
   9   5  13       36.34       34.04     37.46 o 
  10   5  13        2.44       56.35     34.27 o 
  11   5  13        3.92       -5.49     32.42 o 
   1   6  13      453.69      414.60     45.31 o 
   2   6  13       87.29      104.19     30.34 o 
   3   6  13       82.77      104.65     39.68 o 
   4   6  13      139.06      106.61     36.27 o 
   5   6  13     2340.44     2139.85     75.97 o 
   6   6  13     3263.42     3491.47    116.77 o 
   7   6  13      880.29      934.90     75.90 o 
   8   6  13       31.43       39.46     36.25 o 
   9   6  13      280.94      215.94     65.70 o 
  10   6  13      219.51      145.07     43.67 o 
   0   7  13      819.64      870.16    101.16 o 
   1   7  13      410.34      375.23     51.28 o 
   2   7  13       19.69       35.20     29.80 o 
   3   7  13      168.45      108.85     44.06 o 
   4   7  13     1585.85     1602.22    106.87 o 
   5   7  13     1430.86     1541.80    109.64 o 
   6   7  13        9.66       99.67     47.13 o 
   7   7  13     1239.94     1282.10     92.51 o 
   8   7  13       24.77       58.59     43.09 o 
   1   8  13      114.61      105.76     40.77 o 
   2   8  13        1.81       27.23     43.41 o 
   3   8  13      158.88      144.70     42.80 o 
   4   8  13        2.32       36.96     39.93 o 
   5   8  13     1203.31     1172.46     82.50 o 
   6   8  13     1366.12     1433.16    106.07 o 
   7   8  13      325.61      351.16     62.27 o 
   0   9  13      729.12      687.01    107.69 o 
   1   9  13      209.40      195.62     52.59 o 
   2   9  13        2.29       63.09     43.81 o 
   3   9  13       88.93      101.94     38.14 o 
   4   9  13      400.40      388.21     60.95 o 
   0   0  14     2980.59     2927.30    186.61 o 
   1   0  14        1.14       31.86     36.78 o 
   2   0  14      816.27      810.01     71.91 o 
   3   0  14     2201.78     2276.29    139.71 o 
   4   0  14        6.50       33.23     33.91 o 
   5   0  14      237.85      314.26     72.59 o 
   6   0  14       51.22       58.12     36.93 o 
   7   0  14      608.65      628.28     76.07 o 
   8   0  14      572.69      520.63     99.99 o 
   9   0  14      501.45      552.72     79.35 o 
  10   0  14     1201.01     1377.11    133.57 o 
  11   0  14      407.27      380.17     96.16 o 
  12   0  14      567.96      489.75    109.80 o 
   1   1  14      253.72      237.83     34.95 o 
   2   1  14      337.68      294.40     38.60 o 
   3   1  14        0.97       34.59     19.93 o 
   4   1  14      818.42      895.88     59.39 o 
   5   1  14     4950.55     5047.37    145.64 o 
   6   1  14        6.25       17.88     24.20 o 
   7   1  14       88.35       66.99     24.94 o 
   8   1  14       81.66       81.47     42.81 o 
   9   1  14      203.54      217.83     49.95 o 
  10   1  14     1486.55     1501.00     85.84 o 
  11   1  14       84.94      107.30     47.31 o 
  12   1  14      230.61      220.05     55.22 o 
   0   2  14     1169.49     1162.12     90.02 o 
   1   2  14      220.86      245.55     33.05 o 
   2   2  14      954.95     1086.60     64.15 o 
   3   2  14     2924.78     2951.82    100.00 o 
   4   2  14       48.23       59.08     27.40 o 
   5   2  14       13.69       29.61     26.10 o 
   6   2  14        7.83       22.05     24.76 o 
   7   2  14      724.10      716.47     58.11 o 
   8   2  14      757.35      821.78     67.87 o 
   9   2  14      101.59       89.91     40.48 o 
  10   2  14      601.98      614.53     64.65 o 
  11   2  14      186.42      165.20     51.15 o 
   1   3  14      737.24      629.55     52.40 o 
   2   3  14      840.47      800.90     51.80 o 
   3   3  14      125.99      122.93     24.05 o 
   4   3  14      807.56      859.69     56.17 o 
   5   3  14     2067.21     2150.56     82.05 o 
   6   3  14       59.43       99.11     30.73 o 
   7   3  14        1.61       36.14     33.57 o 
   8   3  14      254.52      282.71     42.81 o 
   9   3  14       75.52       96.91     46.50 o 
  10   3  14     1302.80     1279.99    103.32 o 
  11   3  14       88.98       82.62     40.79 o 
   0   4  14      158.34      135.39     45.16 o 
   1   4  14      336.62      339.78     40.84 o 
   2   4  14      202.30      267.39     34.70 o 
   3   4  14     2474.02     2438.15    103.96 o 
   4   4  14       86.33       41.92     30.29 o 
   5   4  14      182.95      197.02     36.10 o 
   6   4  14       42.89       68.61     27.84 o 
   7   4  14      347.27      340.34     50.90 o 
   8   4  14      538.84      608.16     67.56 o 
   9   4  14      147.40      154.09     48.77 o 
  10   4  14      184.63      142.65     48.18 o 
   1   5  14       91.14       79.20     35.34 o 
   2   5  14      591.21      578.53     54.75 o 
   3   5  14        0.31       52.79     33.71 o 
   4   5  14      500.02      515.86     57.64 o 
   5   5  14     2842.18     2792.84    102.20 o 
   6   5  14        5.23       59.71     39.37 o 
   7   5  14        4.12       17.21     33.28 o 
   8   5  14      264.44      264.44     45.87 o 
   9   5  14       21.15       55.76     35.63 o 
  10   5  14     1227.40     1239.99    121.15 o 
   0   6  14     1220.80     1161.42    121.86 o 
   1   6  14       80.33       67.45     34.27 o 
   2   6  14      804.24      776.97     69.15 o 
   3   6  14     1385.51     1396.88     80.80 o 
   4   6  14       53.07       39.45     41.08 o 
   5   6  14        4.60       34.09     30.43 o 
   6   6  14       52.04       57.10     36.99 o 
   7   6  14      207.92      247.15     52.71 o 
   8   6  14      159.36      183.46     49.65 o 
   9   6  14       84.56       59.98     43.34 o 
   1   7  14      212.15      170.54     46.96 o 
   2   7  14       26.05       32.28     38.77 o 
   3   7  14        7.13       20.02     46.40 o 
   4   7  14      222.63      175.50     52.10 o 
   5   7  14     1474.49     1392.48    105.70 o 
   6   7  14       22.53       87.38     46.16 o 
   7   7  14      149.60      106.04     36.39 o 
   0   8  14      573.89      527.63    118.35 o 
   1   8  14       40.79       67.15     38.38 o 
   2   8  14      300.34      266.52     56.49 o 
   3   8  14      674.95      618.62     80.39 o 
   4   8  14        7.95       26.42     37.52 o 
   5   8  14        0.26       21.74     45.71 o 
   1   0  15     1036.33      988.75     68.91 o 
   2   0  15     2346.85     2634.15    159.84 o 
   3   0  15        8.56       27.10     34.62 o 
   4   0  15      595.42      629.73     83.53 o 
   5   0  15      149.26      158.08     45.77 o 
   6   0  15     2491.39     2495.04    160.97 o 
   7   0  15      299.10      329.36     77.17 o 
   8   0  15       45.12       66.24     68.56 o 
   9   0  15      251.40      236.37     70.96 o 
  10   0  15     1698.82     2000.93    122.53 o 
  11   0  15        3.43       20.23     63.05 o 
   0   1  15     9127.30     9989.09    180.07 o 
   1   1  15     1661.49     1783.29     79.86 o 
   2   1  15      821.26      832.99     62.13 o 
   3   1  15      242.10      224.21     33.38 o 
   4   1  15       15.94       62.18     26.49 o 
   5   1  15      204.95      169.01     31.92 o 
   6   1  15       10.05       28.07     23.60 o 
   7   1  15      344.78      344.00     55.65 o 
   8   1  15       23.74       37.63     42.70 o 
   9   1  15      590.87      472.05     68.70 o 
  10   1  15        8.02       29.22     40.55 o 
  11   1  15      230.33      187.65     52.51 o 
   1   2  15      866.03      784.49     54.34 o 
   2   2  15     3107.18     3350.36     99.34 o 
   3   2  15      885.46      897.12     73.38 o 
   4   2  15      418.54      399.76     48.51 o 
   5   2  15       38.73       48.80     32.12 o 
   6   2  15     1866.16     1844.72     85.46 o 
   7   2  15      837.96      788.74     59.80 o 
   8   2  15       12.99       22.96     48.24 o 
   9   2  15      645.30      635.62     66.16 o 
  10   2  15      859.77      846.75     98.83 o 
   0   3  15     9389.48    10677.78    435.21 o 
   1   3  15      791.58      859.84     61.39 o 
   2   3  15      158.51      145.09     30.25 o 
   3   3  15       11.98       35.70     15.25 o 
   4   3  15      351.79      288.56     49.14 o 
   5   3  15      397.36      349.34     52.37 o 
   6   3  15      102.92       97.03     30.97 o 
   7   3  15      448.94      457.75     64.90 o 
   8   3  15       15.13       64.16     36.69 o 
   9   3  15      303.89      228.36     50.10 o 
  10   3  15        1.26       43.45     36.05 o 
   1   4  15     1319.13     1199.17     75.68 o 
   2   4  15     1990.93     2044.23     92.21 o 
   3   4  15      400.10      483.72     64.54 o 
   4   4  15      417.64      422.21     54.96 o 
   5   4  15      135.45      108.13     35.13 o 
   6   4  15     1488.96     1466.81     97.57 o 
   7   4  15      451.21      422.40     59.41 o 
   8   4  15       25.13       48.61     35.29 o 
   9   4  15      445.06      386.98     67.50 o 
   0   5  15     6405.90     6869.08    377.15 o 
   1   5  15     1435.12     1361.22     87.90 o 
   2   5  15      130.20      127.05     35.83 o 
   3   5  15       15.35       29.27     33.20 o 
   4   5  15       89.16      128.86     34.24 o 
   5   5  15      366.81      323.96     49.11 o 
   6   5  15        4.94       38.80     34.88 o 
   7   5  15       68.37       70.24     38.92 o 
   8   5  15       53.20       27.00     36.82 o 
   9   5  15      307.86      205.67     56.07 o 
   1   6  15      334.18      281.07     54.43 o 
   2   6  15     1359.51     1446.43     94.76 o 
   3   6  15       65.45       80.02     39.20 o 
   4   6  15      185.36      178.62     50.99 o 
   5   6  15      136.50      116.54     47.38 o 
   6   6  15     1019.69     1100.41    106.74 o 
   7   6  15      179.59      148.74     50.11 o 
   0   7  15     2899.34     2796.29    203.73 o 
   1   7  15      372.50      300.12     59.19 o 
   2   7  15      226.29      274.26     57.49 o 
   3   7  15      102.85      117.58     45.40 o 
   4   7  15       21.29       41.44     41.50 o 
   5   7  15       17.27       45.03     47.01 o 
   6   7  15       23.89       84.79     43.78 o 
   1   8  15      198.83      172.13     43.44 o 
   2   8  15      590.58      559.77     66.33 o 
   3   8  15      208.39      224.69     71.37 o 
   0   0  16        1.98       20.27     59.91 o 
   1   0  16      863.04      908.24     74.23 o 
   2   0  16      267.47      247.64     54.58 o 
   3   0  16       21.65       57.27     37.24 o 
   4   0  16      775.13      676.68     87.35 o 
   5   0  16        2.04       49.19     33.60 o 
   6   0  16      107.94       54.88     41.07 o 
   7   0  16       59.64       68.35     65.71 o 
   8   0  16      801.94      770.35    136.41 o 
   9   0  16       18.73       70.52     52.82 o 
  10   0  16      143.29      119.32     49.37 o 
   1   1  16      391.45      442.14     51.73 o 
   2   1  16       37.45       63.37     31.25 o 
   3   1  16        3.38       19.36     25.48 o 
   4   1  16        3.23        9.35     27.18 o 
   5   1  16      264.82      313.99     42.36 o 
   6   1  16     2258.17     2276.04     77.21 o 
   7   1  16       97.69       98.33     43.46 o 
   8   1  16      153.31      143.15     46.35 o 
   9   1  16      938.54      902.39    108.68 o 
  10   1  16       65.24       77.57     44.64 o 
   0   2  16      109.89       63.04     39.51 o 
   1   2  16      990.93      999.43     72.78 o 
   2   2  16        7.90       59.81     20.88 o 
   3   2  16       21.74       52.53     22.59 o 
   4   2  16     1910.98     1919.51    104.22 o 
   5   2  16       51.01       39.27     27.82 o 
   6   2  16        0.90       14.53     26.96 o 
   7   2  16        4.68       28.04     41.27 o 
   8   2  16      675.66      671.29     77.51 o 
   9   2  16        0.94       47.18     34.95 o 
   1   3  16      894.63      913.74     73.02 o 
   2   3  16       40.54       62.02     32.04 o 
   3   3  16      180.82      163.22     36.17 o 
   4   3  16       56.84       65.18     26.58 o 
   5   3  16      788.05      813.48     70.47 o 
   6   3  16     1934.05     1954.86     83.00 o 
   7   3  16      460.66      367.79     61.12 o 
   8   3  16       46.58       54.07     46.75 o 
   9   3  16     1568.72     1409.51     87.27 o 
   0   4  16      292.74      300.82     78.09 o 
   1   4  16      770.28      737.11     56.27 o 
   2   4  16      111.54      110.58     33.25 o 
   3   4  16      111.79       95.64     36.49 o 
   4   4  16     2135.30     2116.38    106.03 o 
   5   4  16      110.00       99.45     31.60 o 
   6   4  16        9.77       23.14     35.59 o 
   7   4  16       12.14       23.07     33.13 o 
   8   4  16      688.05      761.33     91.83 o 
   1   5  16      297.23      225.49     36.94 o 
   2   5  16        0.97       36.31     37.36 o 
   3   5  16      113.50       94.69     37.47 o 
   4   5  16        1.37       49.20     38.80 o 
   5   5  16      178.52      220.36     51.14 o 
   6   5  16     1117.39     1164.73     76.64 o 
   7   5  16      151.33       73.64     41.80 o 
   0   6  16       19.49       10.24     50.14 o 
   1   6  16      453.74      404.55     81.31 o 
   2   6  16       12.57       70.30     47.04 o 
   3   6  16        9.65       47.96     33.32 o 
   4   6  16      630.93      616.50     71.75 o 
   5   6  16        2.51       32.86     34.90 o 
   6   6  16       20.51       38.84     40.36 o 
   1   7  16      109.13      111.58     44.64 o 
   2   7  16        7.51       15.05     39.46 o 
   3   7  16        6.18       31.79     29.62 o 
   1   0  17      677.38      746.06     81.84 o 
   2   0  17      463.57      440.09     67.74 o 
   3   0  17      419.50      433.58     76.97 o 
   4   0  17        7.64       37.81     39.17 o 
   5   0  17      500.71      472.70     91.28 o 
   6   0  17     1479.85     1715.84    126.66 o 
   7   0  17      170.12      155.43     55.92 o 
   8   0  17       47.79       38.79     60.27 o 
   0   1  17      597.46      672.22     78.47 o 
   1   1  17      175.94      184.31     35.53 o 
   2   1  17       67.36       49.59     23.76 o 
   3   1  17      832.94      861.03     63.96 o 
   4   1  17     1011.69     1184.41     79.25 o 
   5   1  17      247.73      242.81     46.11 o 
   6   1  17       29.13       38.77     35.19 o 
   7   1  17        0.98       62.80     44.18 o 
   8   1  17      334.21      319.16     60.41 o 
   1   2  17      294.02      293.83     44.85 o 
   2   2  17        1.34       33.50     32.26 o 
   3   2  17      239.77      226.89     40.22 o 
   4   2  17      171.87      136.47     27.76 o 
   5   2  17      725.26      690.70     74.07 o 
   6   2  17     2500.19     2643.06     93.99 o 
   7   2  17       26.82       60.17     43.40 o 
   8   2  17        0.93       30.06     44.31 o 
   0   3  17      326.52      297.82     65.22 o 
   1   3  17       64.63       94.26     35.69 o 
   2   3  17      104.19       84.66     33.40 o 
   3   3  17     1721.84     1720.71    110.69 o 
   4   3  17     1753.80     1894.82    107.15 o 
   5   3  17       69.01       84.92     39.51 o 
   6   3  17        8.18       83.87     40.84 o 
   7   3  17       70.00       58.28     47.04 o 
   8   3  17      302.31      334.93    115.49 o 
   1   4  17      252.49      264.31     40.98 o 
   2   4  17       37.02       85.48     35.93 o 
   3   4  17      481.57      383.03     69.80 o 
   4   4  17      344.57      257.31     50.29 o 
   5   4  17      531.24      475.66     68.07 o 
   6   4  17     2540.02     2773.55    108.96 o 
   7   4  17       15.81       25.57     35.44 o 
   0   5  17      163.39      145.09     59.04 o 
   1   5  17        5.79       21.32     30.12 o 
   2   5  17       61.84       75.09     40.58 o 
   3   5  17     1020.30      961.37     79.53 o 
   4   5  17      618.49      653.43     66.50 o 
   5   5  17       79.58      137.82     53.62 o 
   1   6  17      202.45      199.77     49.04 o 
   2   6  17       58.78       42.88     32.39 o 
   3   6  17      133.88      123.46     40.33 o 
   0   0  18      701.02      685.36    108.01 o 
   1   0  18      916.86      967.07    104.78 o 
   2   0  18       79.01       79.04     39.02 o 
   3   0  18      107.95       88.17     33.65 o 
   4   0  18      152.33      167.33     38.85 o 
   5   0  18      643.66      653.94     93.44 o 
   6   0  18      400.23      314.04     88.96 o 
   7   0  18      394.69      342.56     85.46 o 
   1   1  18      192.63      209.08     40.15 o 
   2   1  18     1246.87     1243.53     71.74 o 
   3   1  18      194.41      205.08     40.46 o 
   4   1  18       91.15       74.30     35.41 o 
   5   1  18      987.43      952.03     89.88 o 
   6   1  18        5.98       30.05     39.16 o 
   7   1  18        0.96       22.85     34.33 o 
   0   2  18     1807.24     1854.52    114.79 o 
   1   2  18      515.02      466.92     58.55 o 
   2   2  18        5.65       38.97     34.88 o 
   3   2  18      163.08      157.45     41.80 o 
   4   2  18       13.33       96.66     34.38 o 
   5   2  18      334.08      299.70     55.60 o 
   6   2  18      288.02      283.27     65.79 o 
   1   3  18      438.81      446.50     57.16 o 
   2   3  18     1147.16     1143.15     77.70 o 
   3   3  18       43.29       49.19     32.16 o 
   4   3  18       35.85       26.04     35.41 o 
   5   3  18     1734.67     1542.42     81.88 o 
   6   3  18       31.36       51.18     40.36 o 
   0   4  18     1627.56     1440.51    114.14 o 
   1   4  18      462.67      442.72     60.15 o 
   2   4  18       23.48       66.15     29.70 o 
   3   4  18      279.91      189.14     41.30 o 
   4   4  18       39.38       94.66     35.26 o 
   5   4  18      444.45      355.74     59.22 o 
   1   5  18      274.56      239.49     53.08 o 
   2   5  18      801.01      659.88     68.87 o 
   1   0  19      116.56       72.16     45.71 o 
   2   0  19      329.57      257.70     58.61 o 
   3   0  19       47.74       41.21     40.71 o 
   4   0  19      103.98      139.78     62.73 o 
   5   0  19        0.34       37.22     64.31 o 
   0   1  19     1438.69     1525.55    105.26 o 
   1   1  19       42.09       22.14     26.89 o 
   2   1  19      114.49      126.87     41.78 o 
   3   1  19       94.04      126.80     40.86 o 
   4   1  19        8.58       44.68     33.61 o 
   5   1  19      221.87      179.20     43.00 o 
   1   2  19       13.28       31.16     35.32 o 
   2   2  19      397.02      389.57     68.56 o 
   3   2  19        6.42       61.60     28.07 o 
   4   2  19      160.58      138.41     46.57 o 
   0   3  19     1389.49     1485.33    124.67 o 
   1   3  19      176.18      139.43     35.88 o 
   2   3  19      439.88      398.53     55.95 o 
   3   3  19       53.13       81.62     34.27 o 
                                                 
